# Supplementary material for: Integrated metabolome and transcriptome analyses reveal the role of BoGSTF12 in anthocyanin accumulation in Chinese kale (Brassica oleracea var. alboglabra)
Source: BMC Plant Biol. 2024 Apr 25;24:335. doi: 10.1186/s12870-024-05016-5 (PMC11044404; doi:10.1186/s12870-024-05016-5)
Supplement: Supplementary file 1 — Supplementary Material 1: Table S1: List of primers [file 12870_2024_5016_MOESM1_ESM.xlsx]

## Sheet: Sheet1
Table S1: List of primers
Bo8g082620（pAL）qPCR-F	CATGGCGTCGATGGTTCTAT
Bo8g082620（pAL）qPCR-R	TGCTTCAGCCTGTGCGTTA
Bo4g173080(C4H)qPCR-F	CAATCTCACCAAAGAAGTGCTCC
Bo4g173080(C4H)qPCR-R	TCCTTCTCATCTTACGCCAGTG
Bo5g103450(4CL)qPCR-F	CGCTAATCCGCTATTTACCCA
Bo5g103450(4CL)qPCR-R	AAACGATGACAGCACCAAGC
Bo3g009440(CHS)qPCR-F	AGGCAAGGAGGCAGCAGTG
Bo3g009440(CHS)qPCR-R	CGCTTTACGGAGGGACGAA
Bo9g177250(CHI)qPCR-F	TACGAGGAGGAAGAAGAAACCG
Bo9g177250(CHI)qPCR-R	GCATCATCCCTACCACATTCG
Bo8g081770(F3H)qPCR-F	GGATGGGTGAAAGTGACGGA
Bo8g081770(F3H)qPCR-R	GCTGAGGGCATTTTGGGTAA
Bo9g174900(F3'H)qPCR-F	TGCCCGCACTTGATTGTTT
Bo9g174900(F3'H)qPCR-R	GCCGTTCTTCATCGTCTCG
Bo9g058630(DFR)qPCR-F	GTCCGTGCCACTGTTCGC
Bo9g058630(DFR)qPCR-R	GCTTCCTTCGTCAGATAAATCG
Bo3g003410(ANS)qPCR-F	ACATCAAACCAGCATCTCAACG
Bo3g003410(ANS)qPCR-R	TGGAAGAATCCCCACTCACG
Bo6g100940(MYB114)qPCR-F	GCCTTGGACTCAACGACACTAA
Bo6g100940(MYB114)qPCR-R	CAAACTTTCCCACCACCTATTC
Bo9g161480(GSTF12)qPCR-F	AATGTGACGCCGCTTTGG
Bo9g161480(GSTF12)qPCR-R	TTCATATTCGCCCGATCCTT
Bo1g116200(actin)-qPCR-F	AACTATGTTCTCGGGGATTGC
Bo1g116200(actin)-qPCR-R	TGGACCTGCTTCATCATACTCA
BoGSTF12-1301-clonedF	ACCGACGACTACTAGTATGGTTGTGAAACTATAT
BoGSTF12-1301-clonedR	CCTTGTAATCGTCGACGAAACCAGCCATCTTCAT
