# Supplementary material for: Integrated metabolome and transcriptome analyses reveal the role of BoGSTF12 in anthocyanin accumulation in Chinese kale (Brassica oleracea var. alboglabra)
Source: BMC Plant Biol. 2024 Apr 25;24:335. doi: 10.1186/s12870-024-05016-5 (PMC11044404; doi:10.1186/s12870-024-05016-5)
Supplement: Supplementary file 2 — Supplementary Material 2: Table S2: Sequences used for phylogenetic tree analysis [file 12870_2024_5016_MOESM2_ESM.xlsx]

## Sheet: Sheet1
Gene name	Gene ID	Sequence
MdGSTF12	NP_001315851.1	MVVKVYGPVMAACPQRVMVCLLEKGVNFEIVDVDLEAGEHKRPEFLTRQPFGQVPVVEDGDFRLFESRAIIRYYAAKYAGRGPNLLGTTLEEKAVVDQWLEVEGHNFNDLVYTLVLQLLVLPRMGQRGDAALINACEEKLEKVFDVYEERLSKSKYLAGETFTLADLSHLPGIRYLIDEAKLGHLVTGRKKVNAWWEDISNRPSWKKLMQLASDY
CsGST	XP_028125777.1	MVVKVYGPVRAACPQRVLACLVEMGVEFELIHVDLDSGEHKKPDFLLRQPFGQVPVIEDGDFRLFESRAIIKYYAAKNADYGPNLLGTTLEEKALVDQWLEIEAHNFNDLVYNMVLQLVVLPRMGEQSDLALVHSCEDKLEKVLDIYEQRLSKSNYLAGDSFTLADLSHLPAIRYLLNEAGLGHLVRNRKNVNSWWMDISSRPAWKKVMNLMD
PhAN9	CAA68993.1	MVVKVHGSAMAACPQRVMVCLIELGVDFELIHVDLDSLEQKKPEFLVLQPFGQVPVIEDGDFRLFESRAIIRYYAAKYEVKGSKLTGTTLEEKALVDQWLEVESNNYNDLVYNMVLQLLVFPKMGQTSDLTLVTKCANKLENVFDIYEQRLSKSKYLAGEFFSLADLSHLPSLRFLMNEGGFSHLVTKRKCLHEWYLDISSRDSWKKVLDLMMKKISEIEAVSIPAKEEAKV
PpGST1	XP_009370587.1	MVVKVYGPVMAACPQRVMVCLLEKGVNFEIVDVDLEAGEHKRPEFLTRQPFGQVPVVEDGDLRLFESRAIIRYYAAKYAGRGPNLLGTTLEEKAVVDQWLEVEGHNFNDLVYTLVLQLLVLPRMGQRGDVALINACEEKLEKVFDVYEERLSKSKYLAGETFTLADLSHLPGIRYLIDEAKLGHLVTERKKVNAWWEDISNRPSWKKLMQLASDY
AtGSTF12	NP_197224.1	MVVKLYGQVTAACPQRVLLCFLEKGIEFEIIHIDLDTFEQKKPEHLLRQPFGQVPAIEDGDFKLFESRAIARYYATKFADQGTNLLGKSLEHRAIVDQWADVETYYFNVLAQPLVINLIIKPRLGEKCDVVLVEDLKVKLGVVLDIYNNRLSSNRFLAGEEFTMADLTHMPAMGYLMSITDINQMVKARGSFNRWWEEISDRPSWKKLMVLAGH
BoGSTF12	Bo9g161480	MVVKLYGQVTAACPQRVLLCLLEKEIEFEIVHIDLDTLEQKRPEHLLRQPFGQVPAIEDGDFKLFESRAIARYYATKYSDQGTNLLGKSLEHRAIVDQWADVEVGYFNVLVHPLVMNLVIKPRLGEECDAALVEELKVKLGVVLDIYDNQLASNRFLAGDEFTMADLTHMPAMGYLMRTDINRIVKDRANMNRWWEEVTARPAWKKLMKMAGF
VvGSTF12	NP_001267869.1	MVMKVYGPVRAACPQRVLACLVEKGVEFEVVHVDLDSGEQKRPDFLLRQPFGQVPVVEDGDFRLFESRAIVRYIAAKYAEQGPDLLGKSLEEKAVVDQWLEVEAHNFNELVYTLVMQLVILPRMGERGDLALAHTCEQKLEKVFDVYEQRLSKSRYLAGDSFTLADLSHLPAIRYLVKEAGMAHLVTERKSVSAWWEDISNRAAWKKVMELAA
