# Supplementary material for: Integrated metabolome and transcriptome analyses reveal the role of BoGSTF12 in anthocyanin accumulation in Chinese kale (Brassica oleracea var. alboglabra)
Source: BMC Plant Biol. 2024 Apr 25;24:335. doi: 10.1186/s12870-024-05016-5 (PMC11044404; doi:10.1186/s12870-024-05016-5)
Supplement: Supplementary file 3 — Supplementary Material 3: Table S3: Metabolites identifies in both Chinese kale (GREEN and RED) [file 12870_2024_5016_MOESM3_ESM.xlsx]

## Sheet: Sheet1
Tablse S3. Metabolites identifies in both chinese kale
Index	Formula	Compounds	Class I	Class II	CAS	Level	GREEN-1	GREEN-2	GREEN-3	RED-1	RED-2	RED-3	VIP	Fold_Change	Log2FC	Type
pme3261	C15H10O5	6-Hydroxydaidzein	Flavonoids	Isoflavones	17817-31-1	B	6038.7	8692.8	8593.9	19931	13773	17693	1.06268	2.20348	1.13978	up
pme1201	C15H14O5	Phloretin	Flavonoids	Chalcones	60-82-2	B	1265.9	1538.8	1378.8	14121	16144	14654	1.14661	10.7372	3.42454	up
Zmpn002440	C15H12O6	3,4,2',4',6'-Pentahydroxychalcone	Flavonoids	Chalcones	14917-41-0	B	1653.3	2305.6	1940.1	15065	15108	17810	1.14205	8.13409	3.02398	up
mws0064	C15H12O6	Eriodictyol (5,7,3',4'-Tetrahydroxyflavanone)	Flavonoids	Dihydroflavone	552-58-9	B	1938.3	1938.6	1903.1	12457	13463	13134	1.14813	6.75675	2.75633	up
Lmjp004941	C16H12O6	Rhamnocitrin (7-Methylkaempferol)	Flavonoids	Flavonoid	569-92-6	B	6440.2	7521.4	4859.1	13837	12240	12131	1.08106	2.03011	1.02155	up
mws0044	C15H12O7	Dihydroquercetin(Taxifolin)	Flavonoids	Dihydroflavonol	480-18-2	B	4768.8	3666.1	4527.7	136220	139740	126840	1.14693	31.074	4.95764	up
Hmqn003268	C15H12O7	5,7,3',4',5'-Pentahydroxydihydroflavone	Flavonoids	Dihydroflavone	-	B	9	9	9	34362	41093	33787	1.1484	4046	11.9823	up
mws0049	C15H14O7	Gallocatechin	Flavonoids	Flavanols	970-73-0	A	26421	30756	28668	257410	248710	252660	1.14763	8.83895	3.14388	up
mws2627	C16H12O7	Tamarixetin (3,3',5,7-Tetrahydroxy-4'-Methoxyflavone)	Flavonoids	Flavonoid	603-61-2	A	809.59	1909	1634.6	9229.5	4709.7	6027.5	1.05711	4.58668	2.19745	up
Lmdp003808	C16H12O7	Azaleatin (5-O-Methylquercetin)	Flavonoids	Flavonols	529-51-1	B	9	9	9	78316	54686	69503	1.14828	7500.19	12.8727	up
pmp000003	C16H12O7	Nepetin (5,7,3',4'-Tetrahydroxy-6-methoxyflavone)	Flavonoids	Flavonoid	520-11-6	B	5693.2	1409.6	3191	9	9	9	1.13783	0.00262294	-8.5746	down
mws0066	C16H12O7	Isorhamnetin	Flavonoids	Flavonols	480-19-3	B	5628.3	5657.4	5521.3	14836	37535	25893	1.07649	4.65663	2.21929	up
Lmsp009872	C19H18O6	5,7,3',4'-Tetramethoxyflavone	Flavonoids	Flavonoid	855-97-0	A	4874.9	5316.4	5900.3	11302	10288	11239	1.12952	2.04013	1.02866	up
Hmxp008141	C19H18O6	5,7,8,4’-Tetramethoxyflavone	Flavonoids	Flavonoid	6601-66-7	A	7061.2	8142.2	9051.8	21842	18161	21948	1.12422	2.55413	1.35283	up
Lmsp010424	C20H20O7	3,4',5,6,7-Pentamethoxyflavone	Flavonoids	Flavonoid	4472-73-5	A	9	9	9	1659.7	1323.6	1565	1.1482	168.456	7.39622	up
mws1313	C20H20O7	Sinensetin (5,6,7,3',4'-pentamethoxyflavone)	Flavonoids	Flavonoid	2306-27-6	A	10062	11487	11146	22558	23471	23366	1.14099	2.1225	1.08576	up
Lmfn005487	C15H10O9S	Quercetin-3-O-Sulfonate	Flavonoids	Flavonols	60889-05-6	B	9	9	9	1518.9	1336.3	1714.2	1.148	169.237	7.4029	up
HJN090	C21H22O10	Butin-7-O-glucoside	Flavonoids	Flavonoid	-	A	16870	15098	14467	127680	127430	124170	1.14782	8.16798	3.02998	up
HJN087	C21H22O10	Naringenin-4'-O-glucoside	Flavonoids	Flavonoid	-	A	15766	16594	16287	125320	130590	125150	1.14829	7.83317	2.9696	up
mws1179	C21H22O10	Naringenin-7-O-glucoside (Prunin)	Flavonoids	Dihydroflavone	529-55-5	A	2807	3947	4315.1	57041	58344	56913	1.14266	15.5657	3.9603	up
mws2118	C21H24O10	Phloretin-2'-O-glucoside (Phlorizin)	Flavonoids	Chalcones	60-81-1	A	3816.9	2891.2	4335.9	30514	38985	38111	1.13811	9.74375	3.28448	up
pmn001697	C21H18O11	Apigenin-7-O-glucuronide	Flavonoids	Flavonoid	29741-09-1	B	5200.7	4158.5	3674.1	2092.5	1808.2	990.21	1.02621	0.375263	-1.41403	down
mws1608	C21H20O11	Luteolin-6-C-glucoside (Isoorientin)	Flavonoids	Flavonoid carbonoside	4261-42-1	B	3483.4	4816.2	4248.9	1221.6	1638.3	848.09	1.08611	0.295493	-1.75881	down
HJN086	C21H22O11	Eriodictyol-3'-O-glucoside	Flavonoids	Dihydroflavone	-	A	2253.2	4905.7	1329.5	12460	16645	16027	1.05833	5.3169	2.41059	up
Lmmn004625	C21H22O11	Dihydrokaempferol-7-O-glucoside	Flavonoids	Flavonols	-	A	20874	28302	22024	139860	128200	151050	1.14108	5.88638	2.55738	up
Hmpn005101	C21H24O11	Sieboldin	Flavonoids	Chalcones	18777-73-6	B	9	9	9	13825	17527	14868	1.14827	1711.85	10.7413	up
Lmjp003655	C22H22O11	6-C-MethylKaempferol-3-glucoside	Flavonoids	Flavonoid	-	B	10818	15516	10730	87352	93963	80387	1.1398	7.06081	2.81983	up
pmb2999	C22H22O11	Chrysoeriol-5-O-glucoside*	Flavonoids	Flavonoid	-	B	9	9	9	111680	85892	137390	1.14798	12406	13.5988	up
pmp000579	C22H22O11	Diosmetin-7-O-galactoside	Flavonoids	Flavonoid	-	B	7468.8	19738	12406	73578	89783	91104	1.10019	6.42381	2.68343	up
pmp001309	C21H20O12	6-Hydroxykaempferol-7-O-glucoside	Flavonoids	Flavonols	-	A	146040	146210	104930	2606400	2446000	2734300	1.14606	19.605	4.29315	up
Hmcn001884	C21H20O12	6-Hydroxyluteolin 5-glucoside	Flavonoids	Flavonoid	-	B	9	9	9	30593	27306	29750	1.14851	3246.26	11.6646	up
mws0061	C21H20O12	Quercetin-3-O-galactoside (Hyperin)	Flavonoids	Flavonols	482-36-0	A	1983.5	2121.6	878.62	17247	16612	17482	1.12082	10.3017	3.36482	up
Lmdp003286	C21H20O12	Isohyperoside	Flavonoids	Flavonols	35589-21-0	A	115180	245170	182720	688080	637440	483640	1.06925	3.33136	1.73611	up
Hmjp003123	C21H18O13	Quercetin-5-O-glucuronide*	Flavonoids	Flavonols	-	A	9	9	9	17992	26337	33016	1.14706	2864.63	11.4841	up
Lmfn003760	C21H18O13	Quercetin-4′-O-glucuronide*	Flavonoids	Flavonols	201463-36-7	A	9	9	9	92045	84273	106850	1.14835	10487.7	13.3564	up
Hmcp002207	C22H22O12	Isorhamnetin-7-O-glucoside (Brassicin)*	Flavonoids	Flavonols	6743-96-0	A	29359	25797	25493	71320	44166	59443	1.07277	2.16902	1.11704	up
Lmcp003402	C22H22O12	Tamarixetin-3-O-glucoside (Tamarixin)	Flavonoids	Flavonoid	27542-39-8	A	141050	158390	140410	735090	957360	766740	1.14232	5.59097	2.4831	up
Lmjp002906	C22H22O12	Rhamnetin-3-O-Glucoside*	Flavonoids	Flavonols	27875-34-9	A	28437	62016	50822	925020	1348300	1296800	1.13319	25.2707	4.65939	up
Lmdp002969	C21H20O13	Myricetin-3-O-galactoside*	Flavonoids	Flavonols	15648-86-9	B	9	9	9	33538	35376	22840	1.14805	3398.3	11.7306	up
Xmgp003697	C21H20O13	Cannabiscitrin	Flavonoids	Flavonoid	520-14-9	B	9	9	9	96903	93373	81886	1.14854	10080.1	13.2992	up
HJN104	C21H22O13	Dihydromyricetin-3-O-glucoside	Flavonoids	Dihydroflavonol	-	B	2852.3	2664.5	3062.3	28228	24261	23746	1.14624	8.88613	3.15156	up
pmb3042	C23H24O12	Tricin-5-O-Glucoside	Flavonoids	Flavonoid	32769-00-9	B	10033	12410	19401	9	9	9	1.14755	0.000645254	-10.5978	down
pmb3041	C23H22O14	Tricin-7-O-saccharic acid	Flavonoids	Flavonoid	-	B	463670	437590	468460	12727	14900	14115	1.1483	0.0304748	-5.03624	down
pmb0686	C24H24O14	Eriodictyol-7-O-(6''-malonyl)glucoside	Flavonoids	Dihydroflavone	-	B	9	9	9	8593.2	6998	9757.7	1.14802	938.848	9.87475	up
Hmln002189	C24H22O15	Quercetin-3-O-(6''-malonyl)galactoside	Flavonoids	Flavonols	-	B	2325.3	2293.7	4027.9	6154	5775.7	8812.5	1.01731	2.3988	1.26231	up
pmb3114	C30H26O11	Epicatechin-epiafzelechin	Flavonoids	Flavanols	-	B	9	9	9	2847.1	2144.9	1698.1	1.14723	247.781	7.95292	up
pme3227	C27H30O14	Vitexin-2''-O-rhamnoside	Flavonoids	Flavonoid carbonoside	64820-99-1	B	8296.4	12190	5391.2	31235	21518	22850	1.04461	2.92156	1.54674	up
Lmfn004769	C27H22O15	Quercetin-3-O-(4''-O-galloyl)arabinoside	Flavonoids	Flavonols	-	B	9	9	9	4754.9	5142.1	3797.2	1.14818	507.193	8.98639	up
mws1290	C30H26O13	Kaempferol-3-O-(6''-p-Coumaroyl)glucoside (Tiliroside)	Flavonoids	Flavonols	20316-62-5	B	9	9	9	8317.6	7373.5	6408.4	1.1484	818.5	9.67684	up
Zmcp003989	C27H30O15	Kaempferol-3-O-rhamnosyl(1→2)glucoside	Flavonoids	Flavonoid	-	B	11415	11426	11606	661070	468020	464120	1.14677	46.2511	5.53141	up
pmn001583	C27H30O16	Quercetin-3-O-robinobioside	Flavonoids	Flavonols	52525-35-6	B	3640	4248.4	4552.1	7613.7	9064.9	8881.7	1.1147	2.0546	1.03886	up
pme1777	C27H31O16+	Cyanidin-3,5-O-diglucoside (Cyanin)	Flavonoids	Anthocyanins	2611-67-8	A	8878.9	10285	8957.7	546580	643410	428330	1.14663	57.5472	5.84667	up
Hmlp003068	C27H30O17	Meratin	Flavonoids	Flavonoid	27215-04-9	A	643410	565600	550540	18885000	17900000	16804000	1.1482	30.4561	4.92866	up
pmp000596	C27H30O17	Quercetin-3-O-(2''-O-galactosyl)glucoside	Flavonoids	Flavonols	56782-99-1	A	59817	69822	84622	1534600	1477500	1979500	1.14326	23.2968	4.54206	up
pmp001310	C27H30O17	6-Hydroxykaempferol-3,6-O-Diglucoside	Flavonoids	Flavonols	-	A	2222800	1872400	2130500	12526000	9377900	12038000	1.13978	5.4519	2.44676	up
Lmtp003677	C27H30O17	Quercetin-3-O-sophoroside (Baimaside)	Flavonoids	Flavonols	18609-17-1	A	95916	144080	80222	4757400	5289300	4574900	1.14459	45.6614	5.5129	up
pmp001311	C27H30O17	6-Hydroxykaempferol-7,6-O-Diglucoside	Flavonoids	Flavonols	-	A	973870	1062400	808570	23636000	23312000	23423000	1.14775	24.7364	4.62856	up
pmb0618	C28H34O16	Hesperetin-8-C-glucoside-3'-O-glucoside	Flavonoids	Flavonoid carbonoside	-	B	376660	288910	283870	9384000	8246700	10358000	1.14623	29.4792	4.88162	up
pmb2970	C28H34O16	Hesperetin-5,7-di-O-glucoside	Flavonoids	Dihydroflavonol	-	B	9330.6	11893	7492.7	47550	44109	48179	1.13418	4.86964	2.28381	up
Hmcp001578	C28H32O17	Isorhamnetin-3,7-O-diglucoside	Flavonoids	Flavonols	6758-51-6	A	285640	237100	241780	884850	894610	939630	1.14333	3.5566	1.8305	up
Lmsp003252	C28H32O17	Isorhamnetin-3-O-sophoroside	Flavonoids	Flavonols	-	A	722250	645040	620420	11911000	10576000	9818500	1.14754	16.2526	4.0226	up
Lmhp002800	C28H32O17	2'-Hydoxy,5-methoxyGenistein-4',7-O-diglucoside	Flavonoids	Isoflavones	-	A	801530	946480	838670	5943900	6603600	6229000	1.14667	7.25892	2.85975	up
Hmgp001888	C28H32O17	Patuletin-3-O-rutinoside	Flavonoids	Flavonols	-	A	107380	59108	90442	762190	532800	532800	1.12257	7.11396	2.83065	up
Hmgp002080	C28H32O17	Patuletin-7-O-rutinoside	Flavonoids	Flavonols	-	A	73450	80484	112390	2966600	2302700	3055000	1.14286	31.2563	4.96607	up
Lmmp002995	C30H32O20	Quercetin-7-O-(2''-malonyl)glucosyl-5-O-glucoside	Flavonoids	Flavonols	-	B	9	9	9	19821	18398	15082	1.14841	1974.11	10.947	up
Lmzn001875	C33H42O19	Naringenin-7-O-Rutinoside-4'-O-glucoside	Flavonoids	Flavonoid	-	B	9872.1	12416	10947	1770.9	1099.2	3214.7	1.08335	0.183084	-2.44943	down
pmb0660	C36H36O18	Isoorientin-7-O-(6''-p-coumaroyl)glucoside	Flavonoids	Flavonoid carbonoside	-	B	9	9	9	223450	201550	192330	1.14855	22864.1	14.4808	up
pmb2976	C33H40O20	Chrysoeriol-8-C-arabinoside-7-O-Sophoroside	Flavonoids	Flavonoid	-	B	9	9	9	4446.8	4743.8	5044.5	1.14837	527.226	9.04228	up
Lmpp003268	C33H40O20	Kaempferol-3-O-rutinoside-7-O-glucoside	Flavonoids	Flavonols	-	B	9	9	9	84800	101440	84162	1.14842	10014.9	13.2899	up
pmp001105	C33H40O20	Kaempferol-3-O-neohesperidoside-7-O-glucoside*	Flavonoids	Flavonols	-	B	9	9	9	10697	27449	20974	1.14502	2189.63	11.0965	up
pmb0672	C37H38O18	Isovitexin-7-O-(6''-feruloyl)glucoside	Flavonoids	Flavonoid carbonoside	-	B	9	9	9	17999	8808.8	12175	1.14693	1443.81	10.4957	up
Lmsp002982	C33H40O21	Quercetin-3-O-sophoroside-7-O-rhamnoside	Flavonoids	Flavonols	-	B	9	9	9	14422	15989	19154	1.1481	1835.74	10.8421	up
Lmqp002170	C33H40O21	Kaempferol-3-O-sophorotrioside	Flavonoids	Flavonols	80714-53-0	A	451340	414060	395970	1558300	1441200	1497000	1.14643	3.56477	1.83381	up
Lmmp002755	C33H40O21	Quercetin-7-O-rutinoside-4'-O-glucoside	Flavonoids	Flavonols	-	B	7019.2	5484.8	5477.5	173850	131260	124380	1.14527	23.8851	4.57804	up
Lmdp004160	C36H36O20	Quercetin-3-O-(2'''-Caffeoyl)sophoroside	Flavonoids	Flavonols	-	B	9	9	9	59947	56647	27705	1.14694	5344.41	12.3838	up
pmp001312	C33H40O22	6-Hydroxykaempferol-3,7,6-O-triglycoside	Flavonoids	Flavonols	-	A	1042900	812010	920120	24281000	24643000	23362000	1.14734	26.0487	4.70314	up
Hmcp004055	C33H40O22	Quercetin-5,7,4ʹ-tri-O-glucoside	Flavonoids	Flavonoid	-	B	9	9	9	2559000	2520600	2045100	1.14853	263878	18.0095	up
Lmdp004574	C37H38O20	Quercetin-3-O-(2'''-Feruloyl)sophoroside	Flavonoids	Flavonols	-	B	15795	13252	9802.2	224930	202330	156420	1.14072	15.0242	3.90922	up
Hmcp001489	C34H42O22	Isorhamnetin-3-O-(2''-O-glucosyl)galactoside-7-O-glucoside	Flavonoids	Flavonols	-	A	372170	349210	331610	7132900	6447400	7044800	1.14824	19.5872	4.29184	up
Lmdp004426	C38H40O21	Quercetin-3-O-[2''-O-(6'''-sinapoyl)glucosyl]glucoside	Flavonoids	Flavonols	-	B	38975	19808	14064	287880	436170	410540	1.1203	15.575	3.96116	up
pmf0618	C40H45O23+	Cyanidin-3-O-(6''-O-p-hydroxybenzoyl)sophoroside-5-O-glucoside	Flavonoids	Anthocyanins	-	A	9	9	9	290110	256470	300660	1.14848	31379.3	14.9375	up
Hmmp002169	C39H50O24	Luteolin-5,7-di-O-rutinoside	Flavonoids	Flavonoid	-	B	21264	29652	10906	9	9	9	1.14417	0.000436738	-11.1609	down
Cwjp002681	C42H46O23	Kaempferol-3-O-(2'''-p-Coumaroyl)sophoroside-7-O-Glucoside	Flavonoids	Flavonols	-	A	77708	41890	58010	4114800	4398200	4199000	1.14438	71.5734	6.16135	up
Hmap001882	C39H50O26	Kaempferol-3-O-sophorotrioside-7-O-glucoside	Flavonoids	Flavonols	-	B	126260	143240	125370	1141700	1201100	1421600	1.14563	9.53326	3.25297	up
Hmmp002324	C41H54O25	Tricin-4'-O-rutinoside-7-O-rutinoside	Flavonoids	Flavonoid	-	B	9	9	9	101940	92609	91623	1.14855	10599	13.3716	up
Cwjp002695	C43H48O24	Luteolin-7-O-(2'''-O-rhamnosyl)sophoroside-5-O-glucoside	Flavonoids	Flavonoid	-	A	23343	40231	31434	2554900	2701000	2912500	1.14547	85.9759	6.42586	up
Zmcp004218	C43H49O24+	Cyanidin-3-O-(6''-O-feruloyl)sophoroside-5-O-Glucoside	Flavonoids	Anthocyanins	-	A	9	9	9	290420	233050	276830	1.14847	29640.7	14.8553	up
Hmap001789	C39H50O27	Quercetin-3-O-gentiotetroside	Flavonoids	Flavonols	-	B	157890	131710	150270	4155000	4189100	4253300	1.14775	28.6389	4.8399	up
