# Supplementary material for: Integrated metabolome and transcriptome analyses reveal the role of BoGSTF12 in anthocyanin accumulation in Chinese kale (Brassica oleracea var. alboglabra)
Source: BMC Plant Biol. 2024 Apr 25;24:335. doi: 10.1186/s12870-024-05016-5 (PMC11044404; doi:10.1186/s12870-024-05016-5)
Supplement: Supplementary file 4 — Supplementary Material 4: Table S4: Sequencing data statistics [file 12870_2024_5016_MOESM4_ESM.xlsx]

## Sheet: All.sample.summary
Table S4: Sequencing data statistics.
Sample	Clean Reads	Clean Base(G)	Q20(%)	Q30(%)	GC Content(%)
G-1	19520213	5.78	98.13	94.74	47.16
G-2	21498889	6.36	98.19	94.89	47.17
G-3	21968625	6.5	98.22	94.96	47.12
R-1	21207474	6.29	98.2	94.91	47.17
R-2	20556249	6.12	98.1	94.75	47.59
R-3	20689506	6.15	98.13	94.77	47.36
sum	125440956	37.2
