# Supplementary material for: Integrated metabolome and transcriptome analyses reveal the role of BoGSTF12 in anthocyanin accumulation in Chinese kale (Brassica oleracea var. alboglabra)
Source: BMC Plant Biol. 2024 Apr 25;24:335. doi: 10.1186/s12870-024-05016-5 (PMC11044404; doi:10.1186/s12870-024-05016-5)
Supplement: Supplementary file 5 — Supplementary Material 5: Table S5: Mapping rate of sequencing data [file 12870_2024_5016_MOESM5_ESM.xlsx]

## Sheet: bamStatSummary
Table S5: Mapping rate of sequencing data.
Sample	Total Reads	Reads mapped	Unique mapped	Multi mapped
G-1	39040426	35602550(-91.19%)	34493041(88.35%)	1109509(2.84%)
G-2	42997778	39256642(-91.3%)	38204888(88.85%)	1051754(2.45%)
G-3	43937250	40129737(-91.33%)	39015717(88.80%)	1114020(2.54%)
R-1	42414948	39031253(-92.02%)	38009912(89.61%)	1021341 (2.41%)
R-2	41112498	37801931(-91.95%)	36799253(89.51%)	1002678(2.44%)
R-3	41379012	38007042(-91.85%)	36972730(89.35%)	1034312(2.50%)
