# Supplementary material for: Integrated metabolome and transcriptome analyses reveal the role of BoGSTF12 in anthocyanin accumulation in Chinese kale (Brassica oleracea var. alboglabra)
Source: BMC Plant Biol. 2024 Apr 25;24:335. doi: 10.1186/s12870-024-05016-5 (PMC11044404; doi:10.1186/s12870-024-05016-5)
Supplement: Supplementary file 6 — Supplementary Material 6: Table S6: List of DEGs in Reg and green Chinese kale [file 12870_2024_5016_MOESM6_ESM.xls]

Table S6: List of DEGs in Reg and green Chinese kale
Gene ID	G-1	G-2	G-3	R-1	R-2	R-3
Bo2g150030	36.238792	36.421181	39.738194	83.828468	95.570053	97.564568
Bo9g030980	3.664422	3.725527	2.926418	0.871754	0.470217	0.246083
Bo3g170480	0.985784	1.554022	1.407973	4.429939	4.483246	4.549226
Bo1g037300	4.300461	3.607363	4.164406	1.485054	1.631332	1.585466
Bo8g050230	2.084101	1.831161	1.072093	0.537558	0.44192	0.73699
Brassica_oleracea_newGene_2809	2.811522	2.766115	1.696583	0	0	0
Bo2g167720	11.142574	12.042542	12.298042	0.384065	0.478573	0.657239
Brassica_oleracea_newGene_2805	1.811276	1.310184	1.494519	0	0	0
Bo9g018170	0.764833	0.959707	0.737929	2.340319	2.349971	2.251818
Bo5g027450	2.15308	1.91454	2.046464	0.757958	0.531155	0.538797
Bo2g006700	15.613357	14.664157	17.145597	0	0	0
Bo01895s010	0.638116	0.462204	0.793531	6.041725	5.268814	5.214114
Bo2g075160	3.564435	3.0516	2.850622	9.453662	11.322496	9.404052
Bo5g018170	23.259027	23.922272	23.004774	7.718517	10.207777	8.352884
Bo4g173290	8.145622	9.53867	9.340881	21.586739	19.199928	18.06723
Bo1g031850	0.160312	0.029894	0.158098	0.83818	0.560497	0.601489
Bo9g085810	123.406525	125.582268	115.026482	60.45116	56.128654	55.403706
Bo5g058460	1.040924	0.501004	0.411438	2.476461	1.923031	2.013294
Bo1g129730	3.240622	3.346386	2.509935	0.223299	0.527644	0.53154
Bo1g154790	0.380212	0.417613	0.343952	0	0	0
Bo1g019540	13.532411	15.89548	13.240367	7.354915	4.844065	7.702924
Bo9g151640	10.434524	7.749429	7.977482	5.086296	4.808908	2.374977
Bo1g124840	4.315177	4.722588	3.687538	0.571186	0.275628	0.275487
Bo7g101030	0.852522	1.022415	0.740021	0.073479	0.118584	0.044626
Bo2g093180	6.075848	5.792146	3.761431	0	0	0
Bo1g098840	0.442703	0.431436	0.403293	0	0	0
Brassica_oleracea_newGene_4777	8.658101	9.802456	9.277842	0	0	0
Bo2g055860	4.828525	8.044161	7.963981	2.956725	1.592366	2.493851
Brassica_oleracea_newGene_6950	6.638185	3.29919	4.307139	1.485557	1.313651	2.068842
Bo9g009770	0.192455	0.092342	0.496604	2.669968	3.508701	2.858268
Bo1g014970	5.789563	5.455502	5.078024	33.728436	38.462456	38.667233
Bo7g091240	2.681744	2.712709	1.98336	0.832378	0.48619	0.709745
Bo3g052990	0	0	0	11.803375	11.676021	10.501618
Bo4g085100	40.785088	36.108704	39.797188	6.078723	3.583264	3.508766
Bo7g011310	2.439885	1.300632	2.790295	9.985585	14.819998	11.804409
Brassica_oleracea_newGene_3209	1.49877	0.919401	1.242549	0.323187	0.304428	0
Bo3g001880	5.444509	4.992576	5.010602	1.43697	1.420508	1.480277
Bo7g097500	2.022292	1.331483	1.651027	0	0	0
Bo3g052650	7.033725	6.716739	7.443768	0.661259	1.712645	1.270065
Bo1g080120	2.201759	2.429939	2.770324	4.225249	5.78705	5.18501
Bo5g017840	0.32449	0.053048	0.084013	3.071504	3.617059	3.370459
Bo2g136330	2.572953	3.604097	2.737361	1.005832	0.748167	1.008072
Bo3g003950	0	0	0.138982	31.820539	27.236616	22.265553
Bo7g014850	0.307841	0.366301	0.529295	0.911503	1.09521	0.751763
Brassica_oleracea_newGene_1112	2.139767	1.028334	1.288076	0	0	0
Bo4g124020	86.399529	84.149521	83.234184	26.425644	25.6113	26.18236
Bo3g037400	1.909696	1.464878	1.410661	0	0	0
Bo3g170730	2.087894	0.852549	1.066413	0.086887	0.043262	0
Bo5g049090	0.314121	1.560055	0.726425	15.950336	13.374597	15.709308
Bo3g078740	4.868785	2.200378	3.207805	0.215713	0.517645	1.358253
Bo00615s200	11.952209	15.007531	18.733768	4.36389	5.797035	5.808552
Bo02912s010	1.178771	0.964835	0.673714	1.789091	2.296615	2.215168
Bo5g122610	0	0	0.113317	37.484409	39.903046	45.400322
Brassica_oleracea_newGene_2804	7.617748	8.527726	8.062549	152.449921	145.501526	143.454697
Bo4g111160	0.16031	0.218782	0.170388	1.456005	1.189785	1.701934
Bo9g103650	1.967096	2.057496	2.024356	0.907389	0.901149	0.956844
Bo2g002660	2.117255	1.179851	1.717331	0.412765	0.151331	0.101408
Bo2g052710	0.391503	0.63356	0.620225	1.738683	1.565347	1.415849
Bo02178s010	12.142851	11.916439	8.623985	0	0	0
Bo3g018380	2.581823	2.381886	2.881513	0	0	0
Bo1g049590	6.735756	8.214178	6.128335	0	0	0
Bo1g026920	1.806607	1.028661	1.849681	0.251112	0.158686	0.310408
Bo7g048280	8.248949	3.546675	4.524225	1.510947	1.729494	3.334226
Brassica_oleracea_newGene_954	7.328915	7.935763	8.700032	2.559242	1.698554	2.054086
Brassica_oleracea_newGene_951	3.974614	2.146062	2.44618	8.044824	8.042465	8.116371
Bo3g003410	0.884445	0.752912	0.810628	0.029389	0.147169	0
Bo4g127190	1.571811	1.423881	0.699462	0	0	0
Brassica_oleracea_newGene_1471	3.153197	3.354515	2.418507	0	0	0
Bo5g065700	53.030514	44.571972	46.927151	21.411068	21.963345	18.981482
Bo4g076740	85.340523	85.667427	81.976402	27.055466	29.537107	25.397461
Bo1g037400	11.03012	7.351413	9.918396	3.063684	1.751075	1.938373
Bo7g061530	0.627465	0.771701	0.673442	0.024863	0.134183	0.219332
Bo5g108470	0	0	0	3.401392	3.170008	2.231827
Bo01038s010	5.817381	4.439048	5.924825	0	0.071724	0
Bo7g108980	19.289467	21.653759	20.424377	0.937462	1.651494	1.291188
Bo01202s020	0.802031	0.925307	0.757226	0	0	0
Bo5g133000	1.8056	1.629035	2.041461	0.74353	0.411353	0.305055
Bo4g098320	0	0.101497	0.093004	2.935325	2.624381	2.768125
Bo8g112580	8.726942	8.381147	7.836446	18.47238	16.886686	21.525209
Bo3g036020	3.687009	2.662261	4.025506	0.749573	0.170217	0.44809
Bo6g119700	24.596256	24.686068	23.47555	11.191387	11.900018	12.480292
Bo3g034880	0.326285	0.716716	1.211955	1.561928	1.90162	2.663521
Bo1g128470	5.113517	6.101844	7.468455	2.771526	2.628316	2.792589
Brassica_oleracea_newGene_549	12.317595	10.059022	10.852281	0	0	0
Bo6g099320	6.966106	4.574369	4.667828	0	0	0
Brassica_oleracea_newGene_1532	1.090374	2.147852	2.184875	0	0	0
Bo17166s010	9.665702	8.330241	7.998087	32.343731	23.303762	29.07099
Bo9g120190	3.70682	3.343575	3.949974	0.572589	0.52735	0.412017
Bo3g001690	2.301514	1.800384	1.272927	4.830797	6.069286	4.757418
Bo1g138910	0.735861	0.67474	0.726033	4.318157	5.297534	7.555936
Bo3g065560	0.428638	0.612891	0.663192	1.160704	1.770118	1.697214
Bo4g122800	18.956278	19.270962	14.137797	0.307282	0.35938	0
Bo00828s060	42.773087	48.006599	40.436806	136.089111	163.541473	148.035461
Bo7g087510	2.249476	2.115315	2.155958	4.678603	5.260425	4.566164
Bo6g112420	14.139821	13.663751	11.724625	1.911477	1.934874	2.229807
Bo6g026180	2.436104	1.70201	1.787379	0.351616	0.224784	0.471523
Bo2g146410	23.248302	25.860434	21.875067	58.827324	61.205086	64.051117
Bo2g158710	49.765514	57.888203	55.589645	24.904875	27.954592	27.685101
Brassica_oleracea_newGene_3827	18.484215	19.368551	16.797895	0.628476	0.740728	0.536907
Brassica_oleracea_newGene_3823	3.193779	2.923182	3.61732	0	0	0
Brassica_oleracea_newGene_3829	12.915778	13.507782	14.93162	0	0.058683	0
Bo8g066740	6.021398	7.052477	6.43652	3.408603	2.410652	1.87575
Bo1g053760	6.1889	9.902256	10.03536	2.077854	1.983092	2.478579
Bo2g155090	0	0	0	8.821431	6.60044	13.246961
Brassica_oleracea_newGene_5303	3.359005	3.774919	4.189022	12.248489	10.545201	13.086305
Brassica_oleracea_newGene_3799	0	0	0	5.24277	2.970684	3.462123
Bo6g066320	0.081832	0	0.149582	1.924849	1.816339	1.554619
Brassica_oleracea_newGene_3793	3.875743	4.156758	3.892235	0	0	0
Bo9g084610	4.592124	5.979027	5.000428	0	0	0
Bo7g089370	8.980436	8.100285	7.87546	20.768009	17.371279	21.020441
Bo9g163720	0.376618	0.365018	0.387497	2.56172	1.424286	1.442691
Bo6g099860	1.377996	2.289923	2.350994	0	0	0
Bo3g068840	0.177011	0	0	8.431392	10.625506	10.24865
Bo6g067630	0.550925	0.396028	0.71341	0	0	0.033794
Bo3g018920	5.121481	3.73186	3.92258	50.319893	53.544182	45.396584
Brassica_oleracea_newGene_7230	123.389549	124.741959	125.867241	0	0	0
Bo8g054710	3.736684	5.544658	3.796147	14.760725	14.937998	15.47623
Bo00954s010	12.805584	8.765791	11.867161	46.487843	38.720325	42.410191
Bo3g014010	18.47053	20.091536	16.805426	7.621382	5.424284	4.305284
Bo1g034480	0	0	0.085142	20.349829	21.653669	18.424667
Bo7g011290	6.657883	5.878458	5.083967	0.954857	0.828599	1.921554
Bo1g131070	0.567372	0.432883	0.273565	5.574134	5.089109	5.24947
Brassica_oleracea_newGene_6546	2.313878	2.835664	3.327179	0	0.074923	0
Brassica_oleracea_newGene_6541	33.194626	29.643124	31.640795	12.897987	12.792322	13.380579
Bo6g117880	3.28342	2.105902	1.645051	0.190552	0.093822	0.587043
Bo8g050000	6.719283	8.256197	6.664181	0.799198	0.829225	0.776109
Bo2g168260	0	0	0	24.761599	24.754704	29.343229
Bo1g009890	51.632328	51.419907	47.943913	21.283236	21.311413	22.220432
Bo2g098740	11.836766	14.19909	16.285139	2.327323	1.700863	1.448644
Brassica_oleracea_newGene_5892	20.970733	22.416749	22.173668	0	0	0
Bo01362s010	0	0	0	44.467682	43.650528	41.46825
Brassica_oleracea_newGene_3073	16.858702	17.208249	15.530991	0.028784	0	0
Brassica_oleracea_newGene_3074	20.2024	20.59687	21.229795	0	0.10079	0
Bo2g059010	0.419913	0.851293	0.898628	2.125079	2.029521	2.274014
Bo5g041110	1.420629	0.899142	1.195098	0.40831	0.241698	0.433631
Brassica_oleracea_newGene_8326	0	0	0	20.600476	18.05056	19.819933
Bo7g116080	0	0	0	7.526326	7.277812	6.103065
Bo3g185810	13.54161	12.622929	11.723854	25.444082	26.022106	26.693281
Bo2g132210	13.95374	10.504089	10.941983	35.21315	32.622139	41.322727
Bo5g015010	0.8662	0.949623	0.914555	1.93194	1.77458	2.350434
Bo3g037230	8.829035	6.861102	10.445682	0	0	0
Bo3g040470	151.947601	164.34761	159.390533	59.141033	52.558311	51.152706
Bo3g009830	7.08275	7.833914	5.68942	2.930453	2.884229	3.008288
Bo6g039700	74.347771	84.964729	72.666359	314.212708	303.538055	320.183105
Bo4g139210	6.160249	6.261764	7.233597	0	0	0
Bo1g016630	1.102665	1.226841	0.569438	0.367303	0.245805	0.478258
Bo3g013520	0	0	0	1.024566	0.989247	0.803987
Brassica_oleracea_newGene_6439	26.082056	28.15547	29.840088	7.688035	7.563692	7.784714
Bo5g137010	20.816956	17.217165	17.140001	70.186996	57.71315	60.689617
Bo4g173800	1.577736	1.689235	2.481256	0.467512	0.323639	0.512285
Bo2g061230	3.04126	3.112528	2.760094	0.07785	0.128677	0.406717
Bo8g063720	55.969273	66.636971	56.904182	10.554525	7.81149	8.952746
Bo3g034250	3.093906	3.122974	3.467325	1.503705	1.598501	1.371566
Bo8g095980	9.400507	12.097363	10.414861	3.901817	4.408358	4.919646
Bo7g111410	3.474921	7.075991	5.293989	28.670652	24.526245	23.108269
Bo3g034920	4.300672	3.369051	4.373489	2.310609	1.709607	1.743031
Bo9g043700	3.488194	2.589851	2.515578	0	0	0
Bo2g134490	3.886229	1.948118	3.598804	7.082184	5.720122	7.768231
Bo2g024310	19.775677	19.763891	16.571329	46.325348	50.146698	44.895309
Brassica_oleracea_newGene_2639	2.857862	3.828513	1.406894	0	0	0
Bo7g116860	0.225653	0.250807	0.215292	1.721078	2.372955	2.074269
Bo5g126480	0.798029	0.983644	0	5.289909	6.313203	3.587739
Bo1g012050	1.945783	1.885831	1.630035	6.5231	7.203876	4.558025
Bo9g010090	4.914436	6.683171	4.007863	1.519449	1.032568	1.445519
Bo3g022170	20.9993	22.240467	21.069162	9.452719	10.712864	11.272234
Bo6g027680	217.472382	205.068222	211.665054	52.735687	48.098301	47.761791
Bo8g102940	9.129593	9.436499	8.853791	1.304104	1.028858	1.648891
Brassica_oleracea_newGene_8099	0	0	0	4.31175	3.849023	2.366971
Bo7g040460	11.428774	7.815136	12.172254	23.067856	22.053713	23.293367
Bo4g185830	44.386272	45.518959	46.476421	89.724487	99.826317	102.01178
Bo7g050070	2.856925	2.844084	3.136108	9.574066	11.728092	10.546971
Bo7g103870	1.473657	1.502196	1.591931	12.55269	9.006569	9.811197
Bo4g133380	2.720651	3.033958	3.285963	9.718549	9.911671	9.918217
Bo9g161480	8.319927	9.073108	9.336985	75.465446	65.040359	72.303047
Bo02821s010	1.616122	2.180055	1.358594	5.910792	6.440257	8.546466
Bo9g026060	10.416236	10.540969	11.623321	0.609895	0.952953	0.475193
Bo4g115290	49.396175	47.420395	45.614666	14.215997	10.43175	16.232748
Bo1g118970	4.66324	4.880143	4.220147	19.326056	19.553583	19.994307
Bo6g106400	286.15152	274.213959	215.403931	81.018951	111.532005	116.399307
Bo1g119080	0.361337	1.234192	0.93405	5.29812	5.55988	6.145348
Bo1g008770	0	0	0	66.524391	60.822205	57.63604
Bo5g117080	4.385429	3.947885	5.292258	1.6162	1.131587	1.095923
Bo5g023780	25.289375	24.573673	27.173023	9.431653	8.69286	7.274413
Bo2g168280	0	0	0	2.88579	3.812661	3.533075
Bo8g106800	0.028993	0.248523	0.234452	0.553168	0.601042	0.763199
Bo2g068090	2.755532	2.149018	2.775809	5.21097	6.314135	6.514668
Brassica_oleracea_newGene_5516	7.862242	9.779057	7.289117	0	0	0
Bo1g039360	5.555991	5.294668	5.115271	22.96932	21.429098	20.32618
Brassica_oleracea_newGene_2052	5.155899	5.837633	5.18515	0	0	0
Brassica_oleracea_newGene_2059	32.724411	43.124695	35.261417	94.587791	78.902077	86.762833
Bo7g040810	0.148675	0.063472	0	3.452698	3.537438	2.9989
Bo5g001010	210.271439	215.56076	193.259842	35.962086	39.409214	44.035618
Bo9g030950	1.766436	1.807891	3.239839	6.225035	5.516251	6.162062
Bo8g011610	2.969982	3.49078	1.961178	12.829877	16.41633	18.247276
Brassica_oleracea_newGene_4640	10.545383	11.455504	8.165957	0.518411	0.86413	0.441452
Bo2g013030	1.105185	0.734588	1.620275	3.604754	2.700921	4.11644
Brassica_oleracea_newGene_1507	2.174885	1.47087	1.678393	0	0	0
Bo1g034430	1.457303	1.108789	1.420415	3.153975	3.95763	3.961866
Bo9g040750	1.345388	1.185554	1.01482	2.953328	3.420806	3.335603
Bo3g066590	13.671025	11.886436	10.95438	2.716516	3.196594	3.643948
Bo5g134830	1.164732	0.987199	1.244309	0.09697	0.098991	0.140345
Brassica_oleracea_newGene_8480	0.389375	0.030373	0.197962	1.968311	1.399084	1.383228
Bo7g045080	5.903624	4.375828	4.084783	17.03433	13.941147	13.123301
Bo3g031310	172.922668	164.143799	161.774399	48.922581	56.92572	55.053905
Bo02862s010	3.168303	1.017441	3.112807	1.080737	0.803293	1.249227
Bo4g027290	0.519285	0.492682	0.803472	0	0	0
Bo5g038790	6.091344	5.191267	5.154144	1.471563	2.446173	1.543071
Brassica_oleracea_newGene_8155	7.612919	8.032601	6.939555	2.708703	3.210843	3.112637
Brassica_oleracea_newGene_8151	2.224134	2.505911	2.276396	0.276514	0	0.397124
Bo8g052780	8.142985	9.769524	9.807827	4.921415	5.169006	2.615743
Bo3g071930	0	0	0	3.798908	3.232544	4.756276
Brassica_oleracea_newGene_2734	7.044128	7.929016	8.996211	0	0	0
Brassica_oleracea_newGene_2739	0	0.044636	0	5.328781	8.24759	10.047023
Bo2g152940	22.14473	25.267435	27.367964	55.282654	60.652588	73.085258
Bo7g048170	32.307987	29.916098	28.301105	98.632225	106.40538	98.061478
Bo3g009970	98.312836	101.314667	103.832253	188.0923	268.69632	221.42244
Bo3g179580	3.343959	4.608594	3.995867	1.47336	1.15772	1.633712
Bo9g078010	8.958166	8.766567	8.158751	1.659402	1.478512	1.279355
Brassica_oleracea_newGene_1286	59.030139	57.437696	54.984579	0	0	0
Bo6g003500	4.115624	2.374772	3.47236	0.87643	0.522818	0.871449
Bo6g094770	15.166559	16.875584	11.903905	7.573053	4.722936	7.275879
Bo1g017020	12.347579	9.933066	10.446698	5.204205	5.427013	5.438368
Bo4g039200	2.728041	2.446516	1.990643	0.54528	0.554751	0.857088
Bo2g130260	2.807302	2.151303	2.263459	0.543914	0.102282	0.185642
Bo8g036810	10.988891	12.30693	10.877888	63.759529	73.656219	77.049103
Bo01096s010	40.30854	39.223503	38.930138	21.381752	13.031091	20.505152
Bo4g106410	1.457718	1.308752	2.340652	8.923707	7.836263	7.582428
Brassica_oleracea_newGene_6961	5.411297	3.7838	4.627025	0	0	0
Bo3g074560	0.259001	0.425821	0.188423	1.714938	2.199859	2.019853
Bo1g011740	1.136448	1.184677	1.385287	0.315229	0.519586	0.249218
Bo4g045970	27.477554	31.594765	28.620188	7.968786	7.313896	7.744462
Bo5g025270	8.627819	8.322631	9.90543	34.934971	38.501831	37.222652
Bo3g154020	3.333712	4.022009	3.8797	0.630797	0.685357	1.136292
Bo6g080180	0.687631	0.349168	0.447849	1.158595	1.42107	1.309343
Bo7g114280	0.0973	0.131637	0.072408	2.67334	3.079119	2.344244
Bo5g136300	10.73502	8.585238	8.540792	23.097757	20.036047	21.865879
Bo8g090370	14.491755	14.979219	15.818924	49.700695	61.017536	58.554123
Bo4g143770	17.344505	16.544453	17.105757	32.100208	40.438137	37.226788
Bo6g096040	1.148332	1.522565	0.893003	0.282553	0.0885	0.288529
Brassica_oleracea_newGene_8487	9.462714	9.059921	7.912332	4.136824	3.716837	4.968848
Bo3g081280	4.291344	3.387686	3.822343	0.949899	1.922821	0.641139
Bo3g029920	19.571241	16.937748	19.026316	0.546714	0.372453	0.35875
Bo7g117950	6.27224	6.159604	8.016433	16.115177	13.15692	16.538939
Bo2g116700	4.506814	2.915541	3.03961	0	0	0
Bo4g169260	0	0	0	2.687837	3.861329	2.941467
Bo3g066510	2.503497	3.025745	3.61864	1.130414	1.316529	1.082343
Bo1g008570	37.011513	40.498238	38.745449	0	0	0
Bo7g100690	4.348809	3.06007	3.22678	0.733774	0.284331	0.116536
Bo6g014430	5.408613	6.740541	5.222439	0.468441	0.624791	0.56567
Bo8g069940	4.426064	4.685009	3.429504	1.283847	1.527978	1.166839
Bo6g117960	1.056495	0.841154	1.004323	0.269993	0.348503	0
Bo7g057620	0.844087	1.139552	0.820136	0	0	0
Bo3g045140	0	0	0	1.476361	0.909104	0.862341
Brassica_oleracea_newGene_8009	19.02594	17.385203	23.298701	0.566817	0.694542	0.596759
Bo9g121080	32.677704	31.940577	26.151087	75.286072	71.197372	77.659348
Bo1g024020	35.559105	36.865204	32.530239	13.421693	8.711692	14.863174
Bo6g116700	2.8508	3.020986	3.330852	0	0	0
Bo8g079200	8.705944	7.976183	10.001562	0.27606	0.062712	0.031362
Bo4g179360	1.202154	1.499383	1.996677	0	0.040841	0
Bo3g015350	4.969375	8.519801	7.139694	1.926881	0.978239	0.661955
Bo1g053640	63.621563	66.640396	63.835041	19.84116	16.381067	20.840174
Bo9g150030	2.210204	2.807618	3.529078	0.80246	0.638553	0.113389
Bo4g157460	45.850563	46.987415	50.316685	158.935455	144.615845	144.485077
Bo3g025320	2.748749	1.529783	1.859481	12.031256	10.480599	10.587343
Bo2g091240	6.284924	5.254834	5.443894	21.623055	21.182365	22.010843
Bo1g079000	0.706957	0.343623	0.522953	0.912343	1.262607	1.352352
Bo13381s010	1.430676	1.546561	0.942051	3.175822	3.352367	4.048014
Bo7g087130	1.519905	0.765309	1.444924	0.282642	0.214909	0.280989
Bo9g070220	2.376343	2.820156	1.07919	10.608483	9.33367	9.61554
Bo3g055870	0	0	0	1.032347	0.975777	1.02554
Bo5g041260	7.371358	5.766346	6.64464	2.581699	3.213725	2.578918
Bo7g019980	3.519994	4.111106	2.794631	2.322598	1.424243	1.094126
Bo2g068110	6.377263	4.48655	5.858993	1.950177	1.423321	2.295691
Bo2g032850	9.28559	11.471981	7.247872	27.862038	30.756254	29.933414
Bo2g134360	2316.852783	2433.981445	2334.804932	8108.241211	8817.201172	8885.733398
Brassica_oleracea_newGene_7388	6.343721	5.486447	5.0363	18.88642	23.226257	17.067619
Brassica_oleracea_newGene_2154	22.741034	28.258713	26.125601	60.378059	56.763958	61.47546
Brassica_oleracea_newGene_2153	1.647461	1.510539	3.250638	0.488785	0.231356	0.202089
Brassica_oleracea_newGene_7381	0.62651	0.18541	0.973722	2.62917	3.947222	2.775694
Brassica_oleracea_newGene_7651	4.573074	4.378155	3.187758	0	0	0
Bo4g026840	1.181614	0.719032	0.934791	2.572467	3.220631	2.64428
Bo6g121330	6.573727	6.565964	6.826265	12.145582	14.672722	15.354228
Bo9g119130	0.740262	1.013532	1.586951	0.370878	0.041548	0.239188
Bo1g039130	4.832361	4.186757	5.853599	19.787752	23.92614	24.361322
Bo6g121480	3.877297	3.827154	3.221178	0	0	0
Bo6g082100	9.976516	8.973667	8.497217	0.617332	0.935861	0.721
Bo2g137040	2.224616	2.122612	2.68081	0.981404	1.069805	0.986834
Bo8g081320	0	0	0	4.299352	1.769558	2.606235
Bo7g107570	1.701273	2.371961	1.835135	0.731013	0.566329	0.761896
Bo7g104110	4.75214	2.356324	3.712222	9.935835	7.456504	6.616336
Bo9g059150	0.055109	0.251709	0	1.518131	1.792091	1.983288
Brassica_oleracea_newGene_8839	8.254535	9.070821	10.412018	0	0	0
Brassica_oleracea_newGene_8838	7.621685	7.801804	6.845367	0	0	0
Brassica_oleracea_newGene_8837	0	0	0	9.353716	9.514644	9.127651
Bo7g045430	1.945111	1.507499	1.859	0	0	0
Bo02928s010	16.295553	20.18886	17.9517	0.501892	1.71596	0.611214
Bo5g133080	1.885792	2.678972	3.139041	0.162345	0.042814	0
Bo3g040050	39.793644	37.117126	36.539982	79.266838	82.635025	80.292992
Bo4g195560	5.613106	4.617711	4.764431	0.842174	0.884261	1.422839
Bo6g022320	2.876878	2.369727	3.037194	0.357254	0.46406	0.310245
Bo00983s040	1.515871	1.152473	1.603479	5.34445	5.366865	5.667387
Bo2g047420	18.451082	16.6507	14.639048	5.42758	7.501096	6.60004
Bo2g006650	1.753598	1.548749	1.172325	0	0	0
Brassica_oleracea_newGene_5914	4.668415	4.117054	3.92959	0	0	0
Bo6g116540	10.369896	8.305311	8.010004	23.99165	30.735529	30.480251
Bo4g098830	5.466311	4.497003	4.178042	0.938873	1.507723	1.488598
Bo3g001420	2.47672	2.2376	3.108017	4.315036	6.076991	5.82314
Bo8g089840	0	0	0	7.462368	6.390899	7.972013
Bo5g005370	1.3921	1.736948	1.50418	4.229495	4.323937	3.785754
Bo02800s010	0	0	0	17.262987	15.095647	16.154341
Bo9g094320	9.599376	10.886533	9.721711	2.236005	0.796871	1.644124
Bo2g130030	6.574669	6.331215	6.692998	0	0	0.252058
Bo7g107630	0.06748	0.037791	0.085719	1.032888	0.824242	0.759605
Bo1g051800	3.69797	4.408656	3.842077	0.865325	0.527878	0.357319
Bo1g011150	5.684703	6.502757	6.144203	0.453491	0.30444	0.215438
Bo1g020320	41.175312	40.275707	34.71246	0	0	0.319715
Bo00891s030	6.517013	5.155094	5.842275	2.484008	2.52849	1.309208
Bo8g100750	0.097	0.421081	0.166211	2.757636	2.25361	2.604538
Bo1g124960	32.002853	32.91993	30.582724	8.800325	8.546464	8.86976
Bo9g006240	11.510839	11.920527	8.985514	2.228261	1.850385	2.50822
Bo2g010440	1.547432	1.36611	1.203607	0.647772	0.522338	0.601698
Bo1g054830	5.227603	7.49552	6.125567	0	0	0
Bo9g069510	0.34086	0.039211	0.078318	2.398089	2.325021	1.273221
Bo3g019140	884.126953	943.068542	1003.351257	420.964569	319.322815	324.913849
Bo4g119860	9.899749	5.90593	9.737347	15.801569	18.846125	19.860069
Bo00626s010	0.163854	0.187949	0.259873	0.881476	0.628076	0.5718
Bo2g024770	4.470476	4.530483	3.539332	0.434163	1.058239	0.74614
Brassica_oleracea_newGene_4031	8.599026	5.556272	6.15334	0	0	0
Bo3g023930	6.781763	6.24795	5.227095	14.864343	17.622423	17.310514
Bo01239s040	49.917828	52.32341	48.441269	20.020533	21.540031	22.102772
Bo9g176780	5.542903	5.016024	6.314063	1.773413	1.121233	1.067999
Bo3g027130	0.41965	0.431155	0.18469	1.032246	0.875576	0.708755
Bo5g081330	5.298304	4.203952	4.942467	0	0	0
Bo3g031700	2.745363	2.888512	1.795236	0.074996	0.121955	0.1744
Bo6g113120	17.975988	18.223146	20.808161	0	0	0
Bo5g117140	1.689112	1.69224	1.510638	3.752337	3.371307	3.605936
Bo3g015250	41.472359	39.239319	40.333302	106.097542	96.368996	120.369995
Bo6g112740	1.19371	1.772355	0.969321	0.643822	0.231962	0.311936
Bo8g106410	0	0	0	17.974413	13.641079	18.066984
Bo4g139220	8.032043	4.28169	7.626474	0	0	0
Bo5g037510	11.125492	9.982943	10.170131	3.228622	5.05637	4.909702
Brassica_oleracea_newGene_5101	2.535631	1.918557	1.749554	5.687244	5.073374	5.588019
Bo9g022050	2.369984	3.913886	1.965208	0.408305	0.151856	1.083433
Bo4g165050	6.346821	5.01424	5.556367	2.131319	1.824035	1.829212
Bo8g081970	1.158654	1.462371	1.65413	0.337682	0.20962	0.057285
Bo4g195810	3.003378	2.875115	3.290697	11.643273	9.13311	14.232615
Bo7g083920	9.73931	14.171248	12.452941	30.550964	26.032902	25.791002
Bo4g111000	3.350167	3.797372	2.434078	0.747085	0.115501	0.767655
Bo9g078420	1.220726	1.099644	1.020306	2.372711	2.557917	2.428797
Brassica_oleracea_newGene_1902	0	0	0	4.235716	1.797095	3.889975
Brassica_oleracea_newGene_2147	2.122474	1.365826	0.82232	0	0	0
Bo3g068570	6.217833	5.540753	5.99276	14.892981	14.903013	15.601381
Bo1g055070	1.516438	1.643483	1.105992	0	0	0
Bo4g021130	16.805201	17.934555	19.591211	0.074622	0.292063	0.315076
Bo8g079920	0.498124	0.653837	0.289809	2.3559	1.80564	1.394028
Bo2g155400	6.842132	4.660548	6.521441	0	0.348884	0.57852
Bo2g008800	14.464006	11.402741	13.792084	4.800564	2.279097	3.892029
Bo4g173080	4.362695	2.591586	2.975783	6.420713	7.001525	7.081614
Brassica_oleracea_newGene_2345	9.214793	9.855093	11.488313	0	0	0
Bo5g086840	1.577129	2.096687	1.292597	0	0	0
Brassica_oleracea_newGene_2348	10.743431	12.718244	9.673087	1.783654	1.514928	1.493971
Bo5g137090	3.404495	2.75716	2.751951	0.644922	1.547999	1.433032
Bo4g136540	33.961418	32.239594	27.106085	0	0	0
Bo2g166250	0.243187	0.454845	0.25176	1.636414	1.930032	1.852634
Bo8g094360	1.745743	2.138623	1.291715	0.954991	0.741847	0.463217
Bo3g052700	1.980134	1.414222	1.690984	3.604164	3.559582	3.697541
Bo8g098260	12.658162	11.180782	9.449309	1.494261	1.525292	2.396593
Bo8g070840	2.260894	1.625361	1.546797	11.463964	8.716976	10.460924
Bo8g112470	16.5795	13.941915	16.85758	43.596928	35.333004	37.600716
Bo1g051210	15.504828	16.133669	14.360924	27.974785	35.226734	34.282253
Bo7g051660	12.331931	10.730988	11.854774	0	0	0
Bo5g104970	0.516745	0.743686	0.337966	2.242718	2.771004	2.162346
Bo3g036730	6.266906	6.453818	6.64472	34.146751	34.727913	35.565285
Bo6g013250	0.798793	1.503047	2.310637	4.045281	4.462644	3.512397
Bo7g115370	9.328012	9.112872	11.466563	1.052044	1.908167	0.823382
Bo7g044790	2.907718	3.084369	2.704032	0.096904	0.135942	0.056457
Bo4g119580	7.57111	6.795963	6.11639	0.844463	0.942647	0.715682
Brassica_oleracea_newGene_377	1.762569	1.425337	3.308912	0	0	0.107342
Brassica_oleracea_newGene_374	0.168891	0.359226	0.25333	5.571943	6.37054	5.576164
Brassica_oleracea_newGene_371	4.024259	4.663152	2.525005	0.493498	0.820487	0.300703
Brassica_oleracea_newGene_2985	4.948035	10.30444	7.233535	0	0	0
Bo1g023880	16.02561	17.978994	13.484428	4.349744	4.191594	5.06708
Bo8g115810	23.110992	21.482805	21.716621	1.5236	1.546831	1.591373
Bo3g023470	0	0.090399	0.05313	1.255275	1.193485	0.770629
Bo1g005690	26.455406	24.71019	26.266407	56.194992	61.208931	59.150005
Bo9g111280	35.054836	48.800056	34.918144	3.977671	2.120414	2.226665
Brassica_oleracea_newGene_3694	0.965404	1.436142	1.140239	0	0	0
Bo5g128760	22.102692	18.077801	17.56815	0	0	0
Bo7g109330	0.870404	0.446751	0.865356	2.195072	2.90696	2.328401
Bo8g106880	0.76983	0.835223	0.442759	10.124257	7.595785	8.372845
Bo9g018600	14.980366	15.323716	17.508392	73.748299	75.652954	75.091942
Bo01049s040	0.018592	0	0	4.516563	4.087919	4.730198
Brassica_oleracea_newGene_4179	1.59248	1.944908	1.145234	4.820932	6.460065	6.904552
Bo3g057390	2.094316	1.680957	4.713447	0	0	0
Bo5g030960	2.935598	1.526482	2.928025	5.871376	4.956245	5.116202
Bo4g039910	4.897325	4.421137	4.830201	1.53723	1.706723	1.652696
Bo6g101210	3.224341	3.45849	3.099715	0.935408	0.797409	0.872379
Bo2g094690	37.220131	38.906803	39.335213	13.30985	10.349981	9.58507
Bo5g017640	0	0	0	1.256207	1.357735	1.074515
Bo9g175130	7.868307	9.167887	8.278189	3.859745	3.232491	3.167663
Bo1g009990	3.226017	3.032042	2.582752	23.877195	28.791334	25.441631
Bo00853s010	7.180581	7.170833	5.040724	13.128012	15.519629	13.761198
Brassica_oleracea_newGene_3338	1.772322	2.068208	1.708103	0	0	0
Bo9g083210	1.81309	2.652521	3.47776	0.455179	0.384346	0.62921
Bo5g144760	12.521081	15.525517	13.857965	6.949076	6.467774	5.861932
Bo7g113570	3.813773	5.024788	4.775358	0.312302	0.161335	0.291207
Bo6g083470	16.714828	18.340452	18.229923	0	0	0
Bo8g081340	0	0	0	8.481938	10.067785	5.259019
Brassica_oleracea_newGene_1181	2.869481	1.094216	1.62226	0	0	0
Brassica_oleracea_newGene_6031	1.37281	0.86918	0.814317	0.237682	0.310879	0.353252
Bo17840s010	28.107798	23.49358	25.293591	0	0	0
Bo3g172210	1.579983	1.920035	1.728265	0	0	0
Bo01143s050	7.464627	5.366457	7.951991	0	0	0
Bo8g081830	21.433498	18.213921	18.767159	37.841114	41.588974	41.46315
Bo9g091160	6.644334	7.363914	4.850017	12.757854	14.493986	13.220184
Bo4g192850	0	0	0	1.175274	1.16742	1.360069
Bo9g009990	5.072856	5.04112	4.920462	25.593214	22.007402	23.258509
Bo4g102580	25.782337	25.688597	28.261484	10.105893	12.747144	10.882074
Bo9g133270	4.119238	3.398616	3.286234	24.49781	24.492613	26.284491
Bo4g135820	8.916637	7.492593	7.415605	19.043524	18.25046	16.077282
Bo8g090280	13.836363	10.392817	10.705584	4.254646	3.283281	4.544
Bo2g061160	1.552477	0.770243	0.999398	0.122036	0.194206	0.255374
Bo6g095180	5.585183	4.309372	4.277	0	0	0
Brassica_oleracea_newGene_2703	6.481599	4.632494	7.875078	1.615479	1.01313	0.512978
Brassica_oleracea_newGene_950	2.209858	3.192225	2.481932	1.107996	0.660666	0.223141
Bo7g107080	3.38588	3.453258	2.659406	0.811293	1.286525	1.112689
Bo2g064690	5.697999	5.774168	6.15563	9.798724	13.437872	15.915812
Bo1g065210	6.185041	5.540863	6.707796	17.790146	18.121578	15.54632
Brassica_oleracea_newGene_291	5.259512	5.602556	8.533823	0	0	0
Bo6g120840	4.095111	2.827104	2.699937	1.078604	0.157943	0.802795
Bo6g119550	2.644602	2.539449	2.7116	0.554099	0.620212	0.220105
Brassica_oleracea_newGene_820	3.160629	2.912239	3.074432	0	0	0
Bo3g019820	7.417798	6.376113	8.536246	2.072888	2.748613	2.082402
Bo8g039370	8.482646	10.815959	9.005171	3.863501	4.74729	3.23094
Bo6g111060	2.484916	3.352112	2.33405	1.026773	0.893123	0.964009
Bo4g187940	0	0	0	3.609123	4.390297	2.201869
Bo1g018050	286.535553	319.667572	290.468994	116.413651	132.091354	131.247818
Bo3g028280	5.796824	4.755097	4.664535	0.767274	0.7968	0.778712
Bo4g048420	1.844119	1.528998	1.540755	3.217442	3.595164	3.534049
Bo00930s030	8.243369	8.08882	8.919707	0	0	0
Bo9g018290	1.919011	1.024193	1.155552	0.540069	0.588827	0.364206
Bo7g065400	2.090859	2.313993	1.567278	0.073563	0.603756	0.75395
Bo2g013850	1.483053	1.590744	0.86466	3.955673	4.341998	3.505401
Bo7g097100	0.875564	0.476554	0.952376	0	0.117256	0.026581
Bo4g051010	15.67598	17.504118	16.159311	7.703172	6.295413	7.172789
Bo00835s060	7.396162	5.10043	6.541376	3.028623	2.803273	2.952164
Bo9g168950	21.973421	22.240755	24.197454	6.257057	5.074962	7.16226
Bo2g161480	0.934883	1.196294	1.414746	6.807697	6.815793	5.450074
Bo5g143470	3.487621	4.076872	4.061268	2.062485	1.977914	1.219623
Bo9g006080	15.216554	13.282324	14.598208	4.193406	4.168734	4.782029
Bo8g058250	14.371157	16.726091	13.458835	30.077879	30.622778	31.121456
Bo7g088620	0.998618	0.861152	0.601449	0.240824	0.3075	0.209952
Brassica_oleracea_newGene_6949	77.296756	85.818671	84.834853	34.173385	37.985232	33.388917
Brassica_oleracea_newGene_6943	1.980823	1.546462	1.149388	0	0	0
Bo5g015190	16.788448	19.080639	15.443042	0	0	0
Bo4g179500	6.028384	6.089822	4.018344	0	0.299968	0
Bo6g026070	1.763976	1.539794	1.826645	0	0	0
Bo2g017760	0	0	0.114496	2.016052	1.576282	1.988332
Bo6g072190	1.507924	2.550771	1.66363	6.773618	6.010448	5.028197
Bo3g106960	4.142635	5.324444	3.441935	0	0	0
Bo4g191650	42.25444	40.369083	37.62014	10.13842	14.198974	14.147313
Bo4g012480	40.638313	36.613853	34.146477	1.01509	1.512775	1.246445
Bo3g027540	9.497561	10.277131	11.424796	0	0	0
Bo9g181250	7.378241	5.39332	5.880352	2.483698	2.281351	2.48533
Brassica_oleracea_newGene_5416	5.034487	3.863137	3.936494	0	0	0
Brassica_oleracea_newGene_5414	0.184767	0.151432	0	1.454747	1.469825	2.308936
Brassica_oleracea_newGene_7303	0	0	0	1.985721	1.627146	1.719711
Bo2g139140	0	0	0	3.872901	3.275867	3.479971
Bo3g009620	1.015685	1.166389	1.07626	1.747648	3.127063	2.42999
Bo4g194620	2.076195	2.18382	2.039092	0.756001	0.854779	0.333607
Bo1g152000	0.364466	0.408038	0.598961	0.053686	0.199839	0.145217
Bo7g030230	0.460115	0.858731	1.115583	1.681034	1.874871	1.845275
Bo5g027650	0.711122	1.102434	1.402859	0.038781	0	0
Bo3g045640	8.576391	7.329154	8.871727	1.262209	0.787956	1.126803
Bo4g145940	0.141468	0.24528	0.188638	0.645899	1.304369	0.902653
Brassica_oleracea_newGene_3100	1.461253	1.448457	1.643089	0.271273	0.539499	0.465769
Bo1g108300	1.591727	1.27228	1.121081	0	0	0
Bo07711s010	4.538417	4.144598	3.117691	26.138906	26.6633	28.847532
Brassica_oleracea_newGene_8218	13.693849	9.537816	11.410954	0.284159	0.65783	0.649715
Brassica_oleracea_newGene_8216	1.14682	1.652081	2.077916	0	0	0
Bo4g027000	0	0	0	8.418637	10.781003	10.853935
Bo04756s020	145.33136	142.178802	136.683334	54.751949	53.187027	73.155876
Bo3g049770	0.038661	0	0	16.155897	17.86668	18.669197
Bo7g061390	0.615389	0.230795	0.386657	2.774276	2.542533	2.067377
Bo3g068280	19.230047	18.790976	19.973749	8.882893	8.614854	7.001649
Bo2g091160	5.263135	6.825802	4.45252	0	0	0
Bo6g004620	10.943441	9.149934	11.963818	25.030062	23.408159	21.776169
Bo5g021520	0.778306	0.945495	0.361597	3.172521	3.170733	3.007651
Bo1g077000	0.964863	1.445312	0.860104	0.07134	0	0
Bo5g007920	16.201683	14.764341	14.621212	2.897432	3.926289	2.540705
Bo4g026750	0	0	0	2.278735	2.873957	1.997411
Bo2g009750	17.035574	14.598035	13.786349	2.643915	3.249168	3.655019
Bo4g191170	2.766408	1.685912	2.379721	0.553404	0.633098	1.097807
Bo2g134930	5.231104	7.382078	5.773538	0	0	0
Bo3g083390	5.644802	5.681156	4.674185	1.644039	2.233199	1.692687
Bo1g048230	2.24652	2.372642	3.074069	0	0.459833	0.197076
Bo8g117840	1.757955	0.88179	1.65528	3.008179	4.569521	4.637254
Bo9g013960	0.754556	1.145439	1.501581	0.288469	0.551282	0.40774
Bo1g025520	2.823114	2.058254	3.406046	1.358232	1.241286	1.109215
Bo4g026900	4.534177	4.629338	5.247023	36.536739	30.953238	35.870377
Bo8g101110	1.658693	1.794533	1.752866	6.667809	8.398611	7.255029
Bo4g030910	3.030893	2.643918	2.119975	21.949587	29.214615	27.409868
Bo1g141380	0.90413	0.896167	0.896879	2.895999	3.097839	3.766009
Bo02403s010	18.070543	21.344986	18.410934	75.257874	60.038059	72.294838
Bo7g030570	11.183657	12.952245	13.343503	2.288978	2.362536	2.513368
Bo1g065040	0	0	0	8.782414	7.126695	8.624474
Bo7g012710	5.908404	7.403238	4.177874	3.107083	1.559026	2.426379
Bo9g140890	33.468933	28.88575	28.994995	62.587597	57.777874	69.853394
Bo1g005520	0	0	0.168195	4.774445	3.992498	4.574609
Bo00613s050	352.390259	140.289322	190.689728	29.624342	34.347145	53.811882
Bo3g153400	0.96594	0.583167	0.851916	0	0	0
Bo1g098300	3.58473	2.08448	2.297302	0	0	0
Bo4g029810	6.617953	4.877886	5.825678	1.779042	0.94525	0.750375
Bo1g003520	1.581481	1.173562	0.792098	0.161146	0	0.206108
Bo7g061340	2.312549	0.958286	1.009386	0.047252	0	0
Bo3g071820	6.82389	7.970222	6.011474	16.634966	17.627642	18.246912
Bo3g149050	16.374111	14.286334	13.649564	5.24912	6.239123	6.140649
Bo7g008340	225.08432	218.666168	208.642746	0	0	0
Bo2g038890	0.618311	0.18264	0.254812	1.766068	1.668103	1.902527
Bo6g114420	10.139561	12.05499	13.365271	30.270342	27.553421	27.537901
Bo5g117410	0.720629	1.132376	1.969053	0	0	0.066598
Bo7g084650	7.161317	6.305219	6.335164	0	0	0
Bo4g042350	2.087548	1.319601	2.243727	5.162611	5.013626	4.957945
Bo8g079490	0	0	0	3.032976	3.59973	3.75793
Brassica_oleracea_newGene_7977	15.580359	14.825477	13.780958	61.78986	60.186321	63.88747
Bo5g059740	5.329232	4.273668	4.756184	3.010694	1.654839	1.901678
Bo7g077710	14.097594	14.027721	14.230433	32.114105	47.192257	47.164722
Bo3g018780	1.443229	1.521732	0.822929	0.390756	0.686431	0.567079
Bo7g046950	8.761547	8.622389	9.509015	23.019745	20.696045	24.134554
Bo8g045940	4.142247	3.193005	3.644681	0	0	0
Brassica_oleracea_newGene_5234	4.810464	5.43007	4.516084	1.57929	2.091558	2.917413
Bo9g010960	0.495902	0.66502	0.363409	2.113064	2.016486	1.736109
Bo4g006840	14.64431	12.916497	12.231315	3.718357	2.817653	3.150623
Bo6g026130	0	0	0	1.048837	0.844091	0.971807
Brassica_oleracea_newGene_4277	0	0	0.02823	9.827254	9.632	8.968401
Bo5g004220	2.134182	2.612858	1.626046	0.617399	0.691343	0.235184
Bo5g138130	18.450304	16.433558	18.219021	54.01738	55.52903	61.821285
Brassica_oleracea_newGene_1980	3.013937	2.14849	4.614991	0	0	0
Brassica_oleracea_newGene_1981	7.703964	6.153639	7.379469	0	0	0
Brassica_oleracea_newGene_1989	5.051469	3.801314	2.818817	0.641816	0.489793	0.147683
Bo3g003840	1.826357	2.04452	0.949717	3.682167	5.821013	6.812492
Bo7g078410	5.629873	5.61068	4.660158	2.479093	1.940303	2.453689
Bo7g003700	3.158417	3.017703	2.955129	15.058459	17.320425	16.055832
Brassica_oleracea_newGene_7113	31.683225	27.317428	23.112029	0	0	0
Bo8g084910	3.765774	5.879976	4.875856	0	0	0
Bo3g055660	1.717427	1.175548	1.64488	2.605258	4.493348	3.579441
Bo00579s130	14.080724	10.621316	12.152285	4.741314	2.416615	1.90015
Bo1g093070	1.561288	1.87248	1.818657	5.209501	7.111156	6.421573
Bo1g009820	0	0	0	226.668304	202.189819	214.300598
Bo6g020950	0	0	0.01179	1.523829	1.69977	1.641927
Brassica_oleracea_newGene_1618	1.254787	1.145955	1.693178	5.553468	4.426016	4.193388
Brassica_oleracea_newGene_1614	3.481067	3.611455	2.833732	0	0	0
Bo9g005630	5.891553	4.297011	5.370282	2.093485	2.590467	2.856388
Bo4g136010	11.257017	10.633182	8.958713	5.644758	5.266489	3.995207
Bo1g024220	5.338377	4.476576	6.19672	13.333176	12.775138	10.614983
Brassica_oleracea_newGene_8979	113.01577	108.212135	114.50605	17.478981	19.73502	18.938822
Bo5g003210	1.288411	1.27496	1.412157	0	0.1148	0.089069
Brassica_oleracea_newGene_8397	4.309369	3.73536	5.866201	0	0	0
Bo3g093740	7.792166	6.579293	8.255318	21.323389	17.925301	17.939056
Bo2g032660	0.660944	0.324754	0.695194	0.217374	0.103458	0.159784
Bo6g118870	1.492072	1.73181	1.888975	20.004122	15.441908	11.721658
Brassica_oleracea_newGene_8024	2.932216	2.636468	2.456603	0	0	0
Brassica_oleracea_newGene_8026	0.318145	0.114043	0.440526	6.976662	3.924649	4.072882
Bo8g102800	2.549747	2.166021	2.879498	4.273537	6.039592	6.775945
Bo3g134600	17.837734	9.975885	14.040865	0.809413	1.139851	0.510786
Bo2g063120	46.139053	37.1689	40.521355	0.145199	0.266269	0.292168
Bo5g143590	27.649437	24.383932	25.519009	2.411638	1.517386	2.39883
Bo6g108860	18.945391	20.927338	21.019495	101.005981	107.5243	127.753624
Bo4g198690	3.742705	4.18795	3.927268	1.535819	0.770523	0.640708
Bo9g147040	3.642683	3.569476	2.870656	9.922679	10.94972	8.440175
Bo3g024970	0.522219	0.687182	0.508541	1.795939	2.167831	1.657164
Bo5g027740	6.028862	6.06979	6.56377	3.092232	2.578182	3.284672
Bo8g050630	2.304343	1.762096	1.177023	0	0	0
Bo1g035730	0	0.172078	0.021484	1.922703	2.16626	2.017601
Bo7g096290	2.054849	1.733691	2.02561	0.858865	0.389717	0.600947
Bo7g115910	1.695711	1.280984	1.122511	0.257698	0.059599	0.251607
Bo1g016680	1.17397	1.013426	1.312207	0	0.013617	0.053027
Bo01074s040	14.768002	14.158467	14.757798	6.573327	7.155076	6.961185
Bo1g150230	11.386477	12.878447	11.38823	0.516801	0.549218	0.690496
Bo6g121910	5.422185	4.93387	3.513692	1.334436	2.338085	2.076295
Bo1g151720	2.058552	1.728579	1.585212	6.489522	6.2988	7.253842
Bo6g124270	32.887703	35.420967	33.168438	0.918355	0.600372	1.308279
Bo1g008790	0	0	0	16.576021	17.218416	20.196379
Bo2g041350	8.580911	8.245548	5.484361	2.868521	3.099679	2.931066
Bo5g021190	0.150238	0.897944	0.124021	7.036601	9.425659	9.049092
Bo8g105110	8.893339	8.216898	6.557054	3.591066	1.998738	3.230524
Bo8g027270	12.585199	12.824459	9.645749	21.002735	27.377989	24.739178
Bo1g037800	167.351028	151.858185	143.287399	66.479362	74.83741	77.758698
Bo7g116750	0	0	0	1.578312	1.985194	1.646422
Bo01114s020	0	0	0	0.928507	1.115433	0.530667
Bo2g057890	4.755816	2.45205	3.046588	0	0	0
Bo3g019060	20.407505	19.098705	17.30337	38.225956	42.925007	42.778156
Bo8g054690	2.034024	1.576383	1.224913	0.139155	0.522907	0.509358
Bo4g139970	0.131966	0.118115	0	0.650821	0.5584	0.450717
Bo7g078900	0.861156	1.034454	0.713746	0.395411	0.081478	0.098293
Bo3g066600	11.363341	12.170133	11.351707	2.865604	3.863393	4.311549
Bo7g021060	11.382905	14.334294	11.552892	0	0	0
Brassica_oleracea_newGene_37	27.357164	25.296037	28.223788	6.692559	4.042868	4.216619
Bo9g020210	7.111835	6.350031	6.648213	2.200069	2.521061	1.977632
Bo5g088280	1.698457	1.352677	1.536773	0	0	0
Bo2g151850	13.41778	11.698727	11.651569	4.693615	3.573675	3.784507
Bo3g184240	0.632549	0.414993	0.669889	1.47737	0.863885	1.646241
Bo4g039980	83.779655	73.817574	72.842064	28.02779	29.930489	31.474924
Bo4g024810	1.850744	2.157904	1.564873	7.231542	9.715175	10.721595
Bo6g110530	4.143754	4.528869	2.695657	2.000914	1.077412	1.347221
Bo5g014870	0.214191	0.212127	0.292442	1.122297	0.762611	1.038294
Bo3g027270	16.804768	17.296799	14.148281	39.592426	35.915077	31.685511
Bo6g099090	3.433203	3.310817	3.090514	21.574192	20.56975	20.174482
Bo2g042090	2.488537	2.047585	2.341212	0.388519	0.338218	0
Bo7g118740	3.028405	4.791383	3.403434	1.024577	1.646654	1.24296
Brassica_oleracea_newGene_6088	3.992133	2.687769	3.208756	0	0	0
Brassica_oleracea_newGene_6085	1.751904	1.413598	1.786982	2.245135	0.754704	0.770316
Brassica_oleracea_newGene_6087	0	0	0	7.624054	6.459472	7.282546
Bo4g007120	2.738222	1.813146	1.254107	0.393246	0.039433	0.186788
Bo8g068610	3.333371	2.781356	1.954594	0	0	0
Bo1g105750	12.149249	16.198141	13.032813	4.233668	5.9583	5.258449
Bo8g036840	2.442461	2.355176	1.961158	5.935975	4.634137	3.833567
Bo1g007560	22.873478	18.80776	18.971889	92.806633	99.026894	90.847862
Bo2g032460	18.369017	19.121855	20.385338	7.668587	7.968401	9.391373
Bo7g003160	1.865104	1.596945	1.607404	3.947933	4.478867	3.733042
Bo00629s130	0	0	0	1.666729	2.899782	2.316484
Bo7g088930	0.144423	0.473721	0.707102	1.082161	1.143533	1.292342
Bo5g027060	5.372123	5.504203	4.53168	0	0	0
Brassica_oleracea_newGene_5064	0.217921	0.43987	0.399914	6.433075	6.299737	6.75771
Bo9g159990	10.367585	12.130289	9.33206	3.499718	4.714357	4.771175
Brassica_oleracea_newGene_5069	17.248426	17.303692	16.854339	0.052062	0	0
Bo7g012970	0.405509	0.492213	0.546231	8.300993	12.389564	8.693895
Bo9g097510	4.681499	6.599933	6.015841	0	0	0
Bo3g068440	1.37995	1.211857	0.702004	6.172076	7.656369	7.741845
Bo4g092600	1.340986	0.993238	0.657902	5.028296	5.170571	7.308178
Bo1g005550	1.234073	2.016154	1.548935	3.259576	4.264628	4.607978
Bo04326s010	38.828335	42.840328	36.860222	0	0	0
Bo9g165360	6.640175	6.543159	5.422094	1.085484	0.879618	0.381293
Bo9g009910	23.704603	36.86887	21.841108	82.240715	75.808975	82.081734
Bo3g009310	49.82011	55.633656	54.557018	17.813614	18.519159	18.007072
Bo1g119050	0	0	0	14.807791	13.812575	17.815886
Bo3g018520	8.949055	9.152738	10.294711	74.123566	82.546425	80.987259
Bo9g184700	2.31429	1.504966	3.689467	1.150484	0.551301	0.678868
Bo5g005720	0.526134	0.637395	0.72586	4.261844	3.830381	4.685741
Bo02619s010	2.833794	3.669463	1.947845	0.162374	0.292288	0.164403
Bo6g081850	12.518146	14.769661	12.060418	43.380745	54.283638	52.633224
Bo3g147890	0.184637	0	0.079548	3.285106	3.087997	3.168782
Bo7g084310	1.975712	1.359604	1.409994	0	0.185104	0
Bo6g031730	0.659763	0.286015	0.252517	5.907255	7.651793	5.796813
Bo1g070870	3.647194	3.55477	4.067812	9.75459	8.932932	10.455606
Bo3g053080	4.817434	6.778456	5.366263	0	0	0
Bo9g032270	1.600122	1.630646	1.019155	3.28491	3.852074	3.144789
Bo5g136820	12.915843	12.760285	9.880956	5.814935	6.597126	3.749053
Bo9g177390	49.097641	50.604233	50.612129	18.972597	19.013554	21.120342
Bo3g073320	8.495269	5.765448	5.694422	19.080938	21.607523	23.644712
Bo4g199760	21.636061	16.0364	18.498732	2.318253	2.640745	3.456178
Brassica_oleracea_newGene_2089	3.48903	3.269235	3.762174	6.529419	8.115069	8.185138
Bo5g098320	457.914124	427.558105	447.887024	817.856323	1163.569214	988.529968
Brassica_oleracea_newGene_8722	10.093014	10.390602	11.952296	3.717727	2.861803	3.292998
Brassica_oleracea_newGene_8721	25.020025	22.386033	22.229614	10.555391	7.758118	8.980358
Brassica_oleracea_newGene_1006	0.45315	0.970376	0.709561	18.013213	18.995624	15.108419
Brassica_oleracea_newGene_1003	0.036375	0	0	44.952538	55.349266	54.430763
Bo7g077450	51.001675	48.59692	54.000347	28.021549	24.880692	22.72278
Bo3g031670	2.803242	2.280543	1.288575	6.341401	5.523945	5.125573
Bo3g005120	88.176605	106.451324	95.546806	4.786492	4.638976	4.725729
Bo9g004250	7.381716	5.795322	5.297909	2.857033	2.791576	2.716295
Bo7g113180	1.830879	1.776476	0.859848	0.070749	0	0
Bo1g151880	33.201927	31.279449	30.156511	17.380152	10.686253	13.15275
Bo3g032650	0.124115	0.123472	0	0.911657	1.594389	1.759215
Bo00900s090	5.931401	7.602813	5.452191	0	0	0
Brassica_oleracea_newGene_438	4.713881	2.98907	2.915504	6.849263	8.032928	8.730282
Bo4g018550	8.224477	9.8831	9.433721	3.965287	4.005508	4.597179
Bo3g132860	2.235283	1.841096	1.457217	0	0.45774	0.27065
Bo4g182960	17.68334	19.387934	19.348705	34.831108	40.858414	39.424271
Bo3g173970	2.612044	2.837909	2.92507	1.153622	1.197518	1.094695
Bo2g050480	6.194146	7.605199	7.668763	2.953878	1.50676	2.993227
Bo7g093480	2.39328	2.195283	1.6044	0.293514	0.295579	0.197462
Bo3g064500	15.236974	14.615822	14.221227	36.667534	34.650517	35.506592
Bo3g062480	4.271644	3.439027	2.814789	0.7619	0.433901	0.741692
Brassica_oleracea_newGene_3792	3.702428	4.461167	5.805819	0	0	0
Bo4g021020	59.286354	62.745899	60.831825	29.015852	26.786041	28.31459
Bo4g073130	8.757518	9.2549	9.60829	22.899639	28.954845	26.652397
Bo4g068110	20.15629	22.601751	24.20437	5.427958	4.170784	3.804078
Bo4g019600	5.326256	3.949581	3.94346	0	0	0
Bo9g090900	7.684719	8.682563	6.03503	0	0	0
Bo9g059870	2.752983	1.499087	1.420724	4.36798	4.888214	3.63565
Bo3g062220	0	0	0.175378	11.080109	11.435843	11.904473
Bo4g112670	15.414208	17.276619	14.577121	38.536804	40.853287	37.828777
Bo5g021780	3.031568	2.692091	3.356586	0.583417	0.305217	0.343706
Bo5g140100	21.992037	22.372131	22.142879	6.828331	5.57097	6.493355
Bo7g095110	315.593933	336.570099	329.42923	168.386108	121.192032	133.865341
Bo1g098810	0.198929	0.321591	0.257576	0.482529	0.538334	0.813761
Bo8g001030	3.77283	3.40412	3.64475	7.753363	9.450825	9.597728
Bo2g026620	63.924812	58.315311	59.717823	2.613379	1.74038	2.831515
Bo2g082170	0	0	0	4.824665	3.641546	5.740877
Bo1g050860	4.596302	5.850081	5.605357	0	0	0
Bo4g157330	10.156337	10.192275	10.615499	4.071291	4.457545	4.016192
Bo4g025240	3.252061	3.054653	2.628547	0.853133	0.797045	1.092019
Bo9g181170	13.649955	13.0993	13.285457	6.777638	6.534076	4.686408
Brassica_oleracea_newGene_5920	6.345196	4.379386	4.650707	0	0	0
Bo9g009490	31.529188	30.861986	30.146025	9.225358	8.390301	8.181017
Bo9g173530	14.09134	12.303526	14.056714	0.565223	1.59096	0.624985
Bo6g071110	11.021774	11.302747	12.415235	31.691584	27.666262	25.465153
Brassica_oleracea_newGene_3180	1.745849	1.060695	1.701036	0.073233	0	0
Brassica_oleracea_newGene_6298	8.202189	5.60429	6.038635	1.973501	2.986562	1.720322
Brassica_oleracea_newGene_6297	28.562026	27.910629	27.769868	0	0	0
Brassica_oleracea_newGene_6291	6.387854	4.598874	3.396017	0	0	0
Bo6g108980	11.18431	11.166733	9.687186	0	0	0
Bo5g114030	16.877714	19.854382	10.245801	0.039434	0	0
Bo8g054580	1.188285	1.275495	0.590305	5.77217	7.46243	11.356599
Bo9g076330	9.427053	9.928794	7.801575	3.723266	3.448532	3.047622
Bo1g033250	11.311777	13.671376	10.734222	0	0	0
Brassica_oleracea_newGene_1128	3.029797	3.90364	3.764021	0	0	0
Brassica_oleracea_newGene_1126	0	0	0	1.209998	1.846846	1.048457
Bo9g120370	0.953518	0.428683	0.537123	2.218762	1.350935	1.953515
Bo5g128850	39.553677	34.166386	34.161732	80.93425	80.140381	81.285759
Bo7g092700	38.139717	39.313702	37.648277	1.003218	0.767865	1.203989
Bo4g157490	2.214908	1.475906	2.561653	10.052221	9.384283	11.077636
Bo7g098340	7.239704	7.077376	6.802618	0.115324	0.222985	0.34283
Bo6g094750	9.694107	5.047333	5.550798	0	0	0
Bo2g061060	1.842617	1.54109	1.502545	0.108842	0.257628	0.267038
Bo3g139980	5.83572	5.098094	6.295353	10.032483	13.724871	18.365986
Brassica_oleracea_newGene_233	0	0	0	3.074128	2.419012	1.737136
Bo2g052760	57.628498	52.515114	50.724644	17.766493	16.106354	16.75761
Bo3g084320	1.143626	0.770139	0.973275	1.676374	2.529354	2.691302
Bo3g017250	3.349198	3.099876	3.715406	0.727102	0.848596	0.551595
Bo3g069060	0	0	0	0.956254	1.214154	0.661865
Bo6g038320	11.771659	10.699664	10.612551	22.178787	22.349564	22.99494
Bo5g136160	40.767235	36.058228	33.768612	20.053381	15.024796	18.617601
Bo3g068190	0.541294	1.150776	0.856117	1.655502	2.140644	1.879936
Bo4g096640	10.886539	11.997124	8.507047	23.733934	22.287584	21.776045
Bo2g018520	4.957565	5.205574	4.990495	1.706936	1.906038	2.487053
Bo05008s010	0	0	0	9.009327	7.472179	5.458296
Bo4g137050	14.552478	16.042345	10.577397	0	0	0
Bo7g071460	7.085104	7.171506	6.705325	1.202577	1.353341	0.912113
Bo5g132320	0.580081	0.380672	0.932887	3.935629	3.688472	4.307292
Bo3g143350	9.877006	8.784492	9.071788	28.923023	32.159649	30.584358
Bo3g022080	1.759308	2.982091	1.688521	0	0.125038	0.099054
Bo9g011160	2.252234	4.015403	3.325786	0.25138	0.099089	0
Bo5g126930	0	0	0	10.43284	10.633644	16.709026
Bo4g120460	108.860405	107.113152	97.625977	2.839199	0.781395	0.477189
Bo4g191310	13.467858	13.188148	11.898805	2.703292	2.84155	2.76303
Bo2g082370	3.259878	4.320622	3.370408	0.324979	0.297598	0.224611
Bo1g010630	22.120478	21.174274	21.916821	6.752899	8.139156	7.290546
Bo6g110290	6.136089	5.700835	4.900676	17.061588	17.012522	17.592655
Bo7g050410	9.954597	9.806005	7.802173	30.159903	31.426212	29.691338
Bo1g053210	3.452219	3.044273	3.044669	9.706357	9.981986	8.016665
Bo1g033150	6.93761	5.208826	5.396566	15.255864	16.211704	16.772177
Bo7g108360	17.071022	16.397427	19.537807	75.787758	57.415627	65.406349
Bo02052s010	8.66235	10.203517	5.807615	2.630493	0.973407	0.969302
Bo8g104770	16.286657	15.58101	15.308868	5.83282	5.365413	4.697986
Bo7g095630	1.453229	1.482882	1.569586	0.072863	0.291501	0.285204
Bo4g031150	0	0.003633	0	5.930483	3.737786	5.366034
Bo8g102340	0.165807	0.498883	0.49677	1.115165	1.113943	0.976359
Bo2g155040	1.33274	2.364094	2.579478	0	0	0
Brassica_oleracea_newGene_414	0	0.077864	0.080619	1.004523	1.331738	1.33379
Brassica_oleracea_newGene_5354	0.172057	0.126826	0.368726	13.127001	14.865445	12.810899
Bo8g081770	9.24168	7.629263	8.302929	64.503281	56.74102	60.996601
Bo3g027370	1.901683	2.337657	2.707651	4.885072	6.157578	6.262641
Bo9g003910	1.236756	1.417778	0.7838	0.610344	0.471856	0.469059
Bo8g087120	0.31645	0.343766	0.277081	1.623103	1.777424	1.336859
Bo8g106910	23.77416	20.284122	18.84059	87.332169	78.012772	77.119438
Bo3g164200	3.83262	2.484866	5.167125	0	0	0
Bo01280s040	4.052864	4.529502	5.773859	1.832069	2.083622	0.958165
Bo9g073240	209.568878	216.347366	212.26059	892.696411	798.317017	867.76532
Brassica_oleracea_newGene_1697	2.295037	2.434545	3.006377	4.908105	6.5313	6.385939
Brassica_oleracea_newGene_1691	1.604826	2.286289	1.752161	0.255181	0	1.001502
Bo2g023730	0.865652	0.589668	0.498886	0	0	0
Bo9g174160	21.971617	31.819654	26.449171	1.631681	0.901585	1.315905
Bo2g140420	24.623585	26.609911	24.159792	54.090885	50.630924	51.219936
Brassica_oleracea_newGene_9044	0.535837	0.252351	1.130756	3.354595	3.614314	4.214614
Bo3g045450	0	0	0	5.939104	5.100754	5.288176
Bo9g028150	0	0	0	4.629753	6.738638	4.901277
Bo6g083580	3.97364	3.725114	4.731514	15.297182	13.973432	17.593021
Bo1g103690	0	0	0	5.526118	3.801926	4.264988
Bo5g023770	3.304296	1.875404	2.061044	1.01255	0.543816	0.732928
Bo4g147080	0.973929	1.068818	1.16353	0.382756	0.329015	0.340842
Bo9g137110	5.107778	4.879035	5.815082	1.849967	2.313902	2.032046
Bo01390s050	3.87226	5.428277	4.330836	0	0	0
Bo9g174730	3.448008	6.009303	5.195121	10.501816	10.436343	12.506253
Bo9g023970	0.390178	0.169027	0.265855	2.161068	1.451006	1.958208
Bo9g026290	3.325492	2.466986	3.191067	0.13665	0	0.102556
Bo2g075090	1.119466	1.890996	0.959751	0	0.09266	0
Bo2g028820	0	0	0	1.071286	0.826348	0.790541
Bo4g191030	4.635329	5.268246	5.916451	2.806512	2.286398	1.84416
Bo9g177270	64.955086	62.012333	54.513313	7.272042	7.926823	9.769947
Bo5g132500	7.69228	6.947921	6.862377	1.823267	2.039402	1.224317
Brassica_oleracea_newGene_8325	14.733505	16.501922	14.728263	0	0	0
Bo3g010540	9.70537	8.634113	8.679036	36.005135	41.847214	41.631111
Brassica_oleracea_newGene_5238	0	0	0	4.173842	3.260703	3.385392
Bo3g085480	0	0	0	8.346992	4.808777	6.415685
Bo2g018220	83.425552	79.982224	71.71936	7.670935	6.942855	7.447126
Bo5g020530	0	0	0	1.890009	0.885423	1.655718
Bo5g021660	0.899893	0.641801	0.721106	0.126279	0.094556	0.060427
Bo3g055190	0.069022	0.14937	0	9.392133	9.231778	9.759455
Bo5g117040	109.625298	102.339203	106.966553	0.035737	0	0
Bo8g097600	18.728323	14.513934	14.292929	2.807259	2.959527	2.243093
Bo6g118900	4.944075	3.501282	5.531418	0	0	0
Bo9g098700	2.635038	2.049268	4.090618	0.334844	0.11073	0.600454
Bo02462s010	1.355414	0.892603	0.926521	6.214146	8.52702	8.124121
Bo00578s090	1.42618	1.680741	1.91518	0.37173	0.042043	0
Bo2g127260	2.897268	2.181273	1.577318	7.263682	5.31588	5.77984
Bo3g034260	50.835445	59.421825	47.331097	189.954727	178.367325	189.657501
Bo1g008260	1.113635	1.572356	1.013985	4.31332	5.546107	6.304003
Bo7g105800	28.290176	28.405024	30.668732	11.214341	8.383604	8.982969
Bo1g019120	1.117198	1.197148	1.640638	0	0	0
Bo9g169340	0.606927	0.867172	1.110779	0	0	0
Brassica_oleracea_newGene_5231	0	0	0	4.475871	3.615518	4.537356
Bo5g102340	5.314275	5.531796	3.88469	0	0	0
Bo5g108610	1.040907	1.125313	1.043909	0.340757	0.604777	0.509775
Bo1g014570	3.207294	2.419792	2.633362	0.053076	0.063402	0.058701
Bo9g008990	3.077848	2.929969	2.253986	0	0	0
Bo7g097920	3.198601	3.335429	2.580259	0.347875	0.989775	0.963039
Bo7g108080	4.100818	4.977067	2.84354	28.618462	28.993795	27.637478
Bo8g005870	0.551838	0.380322	0.46446	1.07511	0.928532	1.091569
Bo8g115340	0.374184	0.318172	0.158328	0.779826	0.992329	1.321106
Bo6g106350	3.049431	3.885895	3.82465	2.050297	1.73902	1.242559
Bo5g121480	7.985456	9.816735	9.067944	2.403885	2.678463	2.359025
Bo2g149740	19.732775	14.752247	17.559811	0.728034	0.431494	0.063108
Bo4g176030	0	0.21428	0.506325	2.746902	2.936073	2.519112
Bo2g014070	4.916031	5.666876	5.072329	0.52742	0.382012	0.577657
Bo4g039010	4.463128	4.384367	6.661096	15.985102	17.204847	17.079391
Bo8g109520	0	0	0.129207	15.435649	14.645851	12.140326
Bo5g133180	12.593506	10.679978	13.177727	3.67895	3.302161	4.169191
Bo4g187440	16.661823	14.473741	13.242453	6.92947	6.923898	7.907284
Bo9g030740	10.786914	8.658039	8.498135	3.58368	4.276136	4.162657
Bo4g006960	2.877527	2.518081	2.694332	8.674539	11.021915	11.678228
Bo7g056310	2.5211	2.31476	1.629964	0.098985	0.220653	0.045727
Bo3g018030	1.152001	1.267918	1.779089	3.631503	3.141398	3.361287
Bo1g105830	3.568395	2.065335	2.367305	0.938219	0.72321	0.804194
Brassica_oleracea_newGene_1862	2.050763	3.068474	2.221551	0.75045	0.351297	0.403916
Bo4g191230	1.110755	1.328436	1.254403	0.155034	0.130512	0.050178
Bo3g093980	192.292862	189.932129	181.697037	44.585499	51.355328	52.176888
Brassica_oleracea_newGene_3641	0.474435	0.250551	0.384563	1.029095	1.532416	1.100394
Brassica_oleracea_newGene_5522	4.25173	4.770818	5.330578	0.340027	0.516182	0.923513
Brassica_oleracea_newGene_5524	11.292875	11.425526	19.788031	0	0	0
Brassica_oleracea_newGene_5525	30.525696	30.767793	31.336214	0	0	0
Bo2g168270	0.048197	0	0.072525	1.866979	1.771376	2.062237
Bo6g035910	5.302478	5.945237	5.097053	1.313995	1.097249	1.09536
Bo3g031420	20.672197	20.032698	21.258883	49.353065	45.49905	42.377129
Bo5g001020	17.792793	20.102057	17.496965	51.347775	53.75449	53.032803
Bo9g179010	0	0	0	1.531866	2.129707	2.597389
Bo9g165860	26.45067	23.025621	20.828281	9.590958	12.373791	8.65559
Bo9g033760	0.324466	0.375964	0.466084	1.405685	2.033425	2.08895
Bo3g052350	0.824096	1.259648	0.658046	6.344446	6.608439	7.589703
Bo3g074810	1.020217	1.791987	1.103795	7.935979	8.101106	8.095603
Brassica_oleracea_newGene_1086	2.986253	3.568109	2.825694	1.053723	0.826084	1.015888
Bo2g095190	1.316436	1.381897	0.760908	3.157729	3.044712	2.834903
Bo2g075590	18.790052	29.126472	22.432829	7.542066	2.356987	3.678347
Bo1g100060	6.480564	5.873447	6.506875	0	0	0
Bo1g006930	5.601254	6.895166	5.726612	2.920248	2.583136	2.516002
Bo8g081210	6.137178	5.90758	7.165137	13.495306	14.255869	15.44044
Bo9g172240	2.960548	4.436502	3.3389	8.935987	8.043357	8.106007
Bo3g040610	0.436081	0.601223	0.127754	1.402121	1.50799	1.451843
Brassica_oleracea_newGene_2330	3.772838	6.474275	7.385197	12.567886	11.825953	12.4332
Brassica_oleracea_newGene_8048	2.619804	2.040528	2.936143	0	0	0
Brassica_oleracea_newGene_8107	2.328541	2.458948	1.480639	0	0	0
Brassica_oleracea_newGene_8103	4.272668	5.634592	3.432038	20.500163	19.505778	18.406156
Bo8g095190	0.240734	0.669678	0	2.432909	2.033474	2.574766
Bo07119s010	25.273891	28.281685	23.061512	9.150376	5.941373	8.083692
Bo2g136440	2.265111	2.69335	4.99417	1.536366	0.729602	0.77826
Bo3g165730	0.85664	0.686261	0.850142	2.197099	2.824918	3.698825
Bo1g134410	21.550829	17.601032	20.689222	2.609683	2.188687	1.719924
Brassica_oleracea_newGene_2858	2.766367	3.561872	2.668209	0	0	0
Brassica_oleracea_newGene_2856	11.649537	10.850718	10.298112	0.896495	0.847777	0.976113
Brassica_oleracea_newGene_2855	5.056651	6.551014	7.848756	0	0	0
Bo4g111080	0	0	0	23.861681	21.547005	21.19121
Bo9g034010	1.225511	1.22144	1.202932	3.532409	2.479184	2.831377
Bo2g158970	9.25393	10.182036	8.14184	3.076696	3.125343	3.378317
Brassica_oleracea_newGene_705	1.00726	0.424598	0.65857	0	0.035086	0.054441
Bo1g048300	5.910639	6.493169	5.800294	1.922271	2.435686	1.678392
Bo8g112900	0	0	0.163705	651.897644	696.470642	642.843384
Bo8g104120	10.329039	8.058462	10.405445	21.87715	22.343571	17.736782
Bo4g030690	6.302742	5.445498	5.20895	1.897077	2.2055	1.976032
Bo4g137040	2.7176	2.906299	4.06845	0	0	0
Bo4g173240	5.593432	4.907341	4.084721	1.521677	1.58502	1.838684
Bo5g127210	435.619476	427.758575	393.256165	16.771692	13.194603	13.96299
Bo2g005200	7.330476	5.74585	4.073364	15.441607	9.966614	15.406324
Bo5g136360	1.590909	1.667985	2.214094	5.480145	5.140417	4.879022
Bo9g070370	3.584515	3.038905	4.290049	0.97981	1.125351	0.665405
Bo4g030030	4.381778	6.331409	5.617829	2.214943	1.705508	1.789078
Bo4g076890	0	0	0.258058	5.042666	5.037764	6.388793
Bo3g065230	1.474162	1.278064	0.93672	0	0	0
Bo4g187280	2.041929	1.832069	1.569298	0.644727	0.95068	0.763795
Bo8g074990	27.113041	23.789209	29.057398	9.584664	9.069839	9.188866
Bo8g075020	1.962844	1.917174	1.640482	4.450129	5.327443	3.80956
Bo2g019720	4.356315	5.094751	5.547934	9.962149	10.580782	10.186491
Bo9g177140	3.301177	3.295395	2.886074	0.459105	0.710088	0.380458
Bo8g094450	5.780894	2.977896	4.31271	0.726568	1.730393	2.342768
Bo6g081950	20.204628	20.172764	22.851002	1.313897	1.210428	3.514998
Bo2g127270	12.217565	15.753853	16.40921	41.041855	34.813187	41.318336
Bo3g066520	21.375374	22.121517	20.989685	80.502159	89.511421	89.327393
Bo1g005710	58.867485	59.993805	55.402424	126.704193	135.299286	132.143341
Bo1g116350	0.854319	1.004644	1.042351	0.560636	0.072466	0.249804
Bo9g011450	4.31108	3.972171	3.533271	1.313868	0.835067	0.78683
Bo01223s030	0.907149	1.475805	1.106776	3.419049	5.649287	3.722622
Bo1g003450	1.834513	1.718311	1.333254	0.397735	0.170757	0.355016
Bo03984s010	0	0	0	11.755234	12.546778	13.066571
Bo5g052050	4.433961	4.990003	2.866013	1.547181	1.893728	1.281565
Bo7g009580	6.850563	6.406721	6.796947	0	0	0
Brassica_oleracea_newGene_3271	2.990841	2.668056	2.833529	0	0	0
Bo6g099190	0.741161	1.189218	1.040831	4.396364	5.177554	5.228858
Bo4g012840	4.359182	3.092376	3.73527	0.963614	1.085337	0.670362
Brassica_oleracea_newGene_6219	0	0	0	4.654446	3.541673	4.059785
Bo4g140620	1.02736	0.636839	1.466211	3.009408	6.498433	9.312846
Bo8g086930	3.223971	3.33752	3.847205	0	0	0
Bo7g084490	7.222105	8.00941	7.562445	2.614483	1.946218	2.238175
Bo9g125870	4.77362	8.998869	9.89592	28.725878	22.55813	21.251682
Bo2g026930	35.514381	42.003799	31.475708	12.252834	6.590089	10.630184
Bo3g016940	3.744745	4.313678	3.04468	9.144725	9.104701	11.589766
Bo8g080350	3.062881	5.259532	3.497361	10.102593	11.960308	15.630796
Bo9g028820	3.819943	4.169619	3.4425	0	0	0.093693
Bo3g078730	5.759788	5.505598	3.445239	0.842521	2.396137	1.510372
Bo2g023880	6.354575	7.914722	5.231207	1.661842	1.337879	0.739996
Bo00615s250	3.281342	4.169409	3.744963	1.76076	1.010305	1.871742
Bo9g181860	5.704909	5.114103	5.424952	2.849782	1.878451	2.413346
Bo7g080710	2.888562	1.920033	3.379052	0.295773	1.205698	1.07317
Bo5g122660	36.017879	31.500145	30.294312	0	0	0
Bo00913s010	2.61241	2.359886	3.116764	8.128607	7.47262	10.08186
Bo2g050990	10.217274	11.820544	10.262786	48.261017	49.102306	49.555256
Bo2g150130	0.534873	0.421742	0.43937	5.103792	4.070284	4.927216
Bo2g105250	71.873337	76.284691	70.456757	25.259171	21.558264	24.375141
Bo7g033130	12.313984	9.656572	10.149092	4.205232	3.274937	3.188564
Bo8g114880	1.760507	1.287047	1.822352	0.487849	0.332125	0.188381
Bo9g102550	13.006778	12.2415	11.274935	22.293356	24.042408	26.83849
Bo4g186800	0.226845	0.26167	0.358961	0.058048	0.086447	0
Bo7g036500	17.420897	17.682499	17.602148	3.036441	2.560878	3.070234
Bo5g085150	11.808073	12.052528	10.194768	0	0	0
Bo1g049360	38.557549	33.433594	37.586563	8.482211	8.996798	8.243754
Brassica_oleracea_newGene_982	0	0	0	6.888876	4.902562	3.722753
Brassica_oleracea_newGene_983	6.880888	8.468586	7.460211	0.111341	0.080042	0.215059
Brassica_oleracea_newGene_2185	1.411332	1.320683	2.104555	0	0	0
Bo8g092190	0.89295	1.197972	1.30862	2.878111	2.40205	2.810749
Brassica_oleracea_newGene_2187	0.657595	1.165919	0.942787	3.620333	3.494357	5.476295
Bo6g121360	30.064634	29.07593	27.523256	100.3564	108.171844	100.993568
Bo8g085930	20.28717	16.808451	22.765062	42.117378	48.769375	50.174866
Bo9g184960	7.796275	7.780485	7.379301	1.569001	2.327991	2.198043
Bo2g003850	4.762631	5.167217	6.43952	20.045246	12.933018	15.725698
Bo2g137070	8.545411	9.307196	8.893657	0.527173	0.573941	0.724261
Bo5g123460	1.990851	2.631196	2.280708	0	0	0
Bo6g061030	56.396	64.707092	64.026634	29.550352	30.027822	31.461063
Brassica_oleracea_newGene_1760	9.675415	9.811903	8.889579	0.858429	0.63196	0.397977
Brassica_oleracea_newGene_1761	43.282059	37.010198	40.285723	0.480949	0.347439	0.129638
Brassica_oleracea_newGene_1762	14.009834	9.921942	11.301865	5.92699	6.622154	4.103407
Brassica_oleracea_newGene_1766	12.110664	12.308475	8.641999	2.685039	1.873587	2.107424
Bo8g067350	11.108412	12.620887	13.598721	26.248863	28.468367	31.217241
Bo3g037670	3.228412	4.128126	2.780129	0.165782	0.402144	0.305641
Bo7g055960	3.371518	5.214556	2.312231	0.101322	0.044382	0.567948
Bo8g090750	0.762237	0.745296	0.987282	1.256018	2.574491	2.132988
Bo1g033280	0.200584	0.362619	0.221524	4.791298	5.720362	5.536395
Bo9g008440	8.939236	7.804418	9.670155	26.699787	30.376469	27.016724
Bo3g179900	4.634593	6.003555	5.788211	1.799838	1.736086	1.759948
Bo7g109070	1.673596	1.708252	2.199366	0.376951	0.737217	0.695812
Bo3g031740	1.77897	1.301022	1.047755	0.453855	0.691581	0.148551
Bo00983s010	0.920536	0.785462	0.923823	0.337421	0.184242	0.24286
Bo9g177480	0.833724	0	0	12.672045	15.303741	11.208443
Bo3g091760	1.349632	1.374945	1.079689	0.671811	0.466364	0.424819
Bo2g057760	41.880939	42.232117	41.979832	6.475492	4.863525	6.456516
Bo6g120770	0.268864	0.149792	0.320106	5.530696	5.576397	6.831951
Bo4g182800	3.865212	3.173595	3.341	1.133219	1.552737	1.175148
Bo1g094210	3.163954	2.100161	1.949695	0	0	0
Bo8g104080	6.743058	7.172024	8.876731	23.021643	30.292063	29.80287
Bo7g070030	1.614398	1.722184	1.262579	0.459323	0.490714	0.786656
Bo9g157410	12.972699	14.325881	13.118084	5.88037	6.569494	5.624481
Bo1g021640	0.865246	1.000383	1.263861	3.175452	2.467001	2.925722
Bo7g082560	3.422738	3.635116	2.586895	0.722703	1.295543	0.858182
Bo4g017380	138.160446	144.236526	139.929214	3.790553	3.17337	3.892608
Bo1g019410	1.149265	2.162284	1.226617	0	0	0
Bo4g186980	37.153336	32.316044	33.112389	75.271805	77.514999	74.134575
Bo8g100760	1.82188	1.394543	2.058231	7.042574	5.612777	5.847095
Bo1g037710	4.622963	5.245898	4.530486	0	0	0.093318
Brassica_oleracea_newGene_3856	0.352893	0	0.521067	3.252637	3.708958	6.085401
Bo8g101340	10.563243	14.379125	11.392052	5.21481	5.574284	6.830644
Bo4g165500	26.486704	30.93071	22.700037	12.242914	12.791783	11.575743
Bo7g054200	23.519781	23.166468	21.047419	2.761776	1.266588	1.393609
Bo6g112470	10.832773	13.019349	13.841766	25.365555	30.171911	29.019133
Bo1g008350	0.407297	0.509898	0.31475	1.334658	1.071227	0.908264
Bo00928s020	4.02682	3.731445	4.033805	0.646468	0.87074	0.540651
Bo7g078760	0.51443	0.557668	0.787982	0.089879	0.066277	0
Bo01239s030	1.458918	2.005662	1.637312	4.323806	5.379158	4.571853
Bo8g104860	0.468416	0.45004	0.407072	0.770195	1.179799	1.16741
Bo3g009560	40.503632	45.283989	47.71801	108.381477	101.550171	108.391884
Bo7g072770	1.136868	0.79943	1.107009	3.133905	2.839586	2.918707
Bo5g103450	0.906834	0.76551	0.998026	4.0294	3.961712	3.592136
Bo4g045300	0.085706	0.34724	0.449028	1.066089	0.69312	0.803284
Bo3g169080	3.655091	2.692927	3.971815	0.431997	0.770525	1.062822
Bo2g023400	3.510051	2.900316	3.165378	0.311593	0.126463	0
Bo3g156880	3.861754	5.430633	3.957535	0.456822	1.217564	0.56988
Bo9g175080	23.044746	22.069796	23.126074	48.52243	57.62011	59.614773
Bo1g016870	39.157181	43.356228	35.007351	83.233772	90.450745	92.841896
Brassica_oleracea_newGene_4712	4.053507	4.371406	4.796859	1.379877	1.722019	1.086028
Brassica_oleracea_newGene_5841	3.084605	3.409425	2.980279	0	0	0
Bo5g126960	2.588767	3.139849	2.626346	7.89304	8.216728	9.652414
Brassica_oleracea_newGene_4820	5.640852	4.012374	5.519412	0	0	0
Bo4g094190	3.943943	4.020035	4.808006	2.204125	0.975054	1.953473
Brassica_oleracea_newGene_1371	1.404095	1.63148	0.951226	0	0	0
Bo6g112730	5.512568	5.186401	4.582362	10.841333	11.374254	12.030717
Bo6g116410	5.374066	6.744674	7.993737	1.026004	1.082225	1.732724
Bo9g008770	2.490497	2.251239	2.656071	0.2432	0.595461	0.496534
Bo9g003500	2.63674	2.476627	2.077253	0	0	0.046592
Bo2g022050	1.451623	1.798932	1.897548	0	0	0
Brassica_oleracea_newGene_366	15.745062	15.758443	12.904385	6.850985	5.171072	3.797492
Bo14378s010	4.318628	5.773969	5.787585	0	0	0
Bo9g038580	4.451547	3.665708	2.137704	0	0	0
Bo5g132580	2.53861	2.436319	2.287248	12.842403	13.628838	13.570882
Brassica_oleracea_newGene_1951	4.432659	2.65534	1.998864	1.839471	0.820644	1.08863
Bo5g004120	1.590413	1.430299	1.339452	0.169119	0.596002	0.293756
Bo7g007290	1.127176	1.007744	1.332101	0	0	0
Bo8g096210	70.445465	69.30423	64.410095	0	0	0.034269
Brassica_oleracea_newGene_1455	4.32637	3.553849	2.729369	0	0.173088	0.051587
Bo3g032220	39.424919	37.771645	34.874561	11.704339	14.959409	14.108828
Bo2g009890	9.020389	9.131391	9.703853	61.268303	56.259274	56.120613
Bo8g049440	6.798718	4.847703	3.93898	2.39676	2.973532	1.85332
Bo9g139480	31.945147	30.960268	31.874331	69.644112	69.175278	79.11541
Bo4g098550	136.121964	127.441933	131.305817	29.580614	32.885647	31.705484
Bo3g065710	1.097937	1.632354	1.324515	3.209976	4.669104	2.934201
Bo3g013570	44.495956	52.731869	43.361992	7.873024	11.644398	12.233494
Bo5g139580	2.438494	2.888575	3.191077	1.725667	0.942207	1.053617
Bo8g066640	0.876813	1.516322	2.068526	4.442779	2.318678	3.551486
Bo4g186870	0.152435	0.352823	0.228183	2.213969	1.90624	1.80766
Bo1g006400	3.447313	2.737004	2.021557	8.61306	11.067537	10.654111
Bo5g086830	0.120612	0.230539	0.524097	0.9098	0.733335	0.747259
Brassica_oleracea_newGene_2370	0	0	0.090672	4.117408	2.58689	5.106657
Bo1g046500	1.99621	2.205088	3.058346	0.333015	0.37861	0.124703
Bo9g177730	0.049898	0	0	8.726491	8.113839	8.748506
Bo4g148360	1.670923	1.368838	2.382107	0.146515	0.046555	0.087286
Bo2g095910	0	0	0	3.853092	2.498108	2.226924
Bo7g108370	19.47743	16.550001	17.826214	90.24189	92.469139	93.366249
Bo4g136570	8.367546	8.027116	7.402209	3.074244	2.652083	2.117436
Bo7g100580	3.009696	1.801563	1.707755	0.711932	0.786792	1.011616
Bo9g013700	4.742585	5.42796	2.960625	0.216556	0.48863	0.897236
Bo3g071520	36.949192	30.427748	32.807823	75.828613	105.371964	95.357773
Bo6g091390	5.294956	6.591525	4.096612	2.380736	2.228403	1.973842
Bo7g082690	26.642265	29.206526	21.021425	7.075062	10.879286	8.093693
Bo3g101520	8.042076	8.316301	8.026669	0	0	0
Bo7g097290	1.311215	1.122435	1.146453	2.838969	2.896443	3.589429
Brassica_oleracea_newGene_326	3.969399	3.65223	2.122	5.811117	8.235804	10.470602
Brassica_oleracea_newGene_327	20.981119	18.137658	17.911077	38.38983	37.868709	39.576603
Bo4g041150	3.973603	3.700705	3.153704	0.230013	0.242478	0.114067
Bo5g017570	0.283346	0.253348	0	3.882418	3.760702	4.908307
Bo7g108390	0.15144	0.071438	0.055075	1.625894	1.729385	2.166243
Bo6g095670	0.757747	1.01784	0.96186	0	0	0
Bo2g055680	0	0	0	21.948208	22.173639	26.301126
Bo7g054500	1.174243	0.90201	0.899875	0	0	0
Bo3g022790	5.968627	7.528261	4.823731	1.441926	2.22379	0.681448
Bo5g021140	8.338351	10.21917	9.435278	0.850979	0.661649	1.990557
Bo3g004240	1.579291	1.293924	1.252306	0.25634	0.478413	0.42785
Bo8g111140	0.177497	0.23188	0.601405	2.291836	2.759432	2.405702
Bo1g084840	6.501316	5.255563	5.483274	0	0	0
Bo3g061620	1.037061	0.975334	1.18024	0	0	0
Bo3g151400	23.047983	36.70578	26.788906	0.902414	0.096113	0
Bo4g086780	80.896973	80.324883	79.628036	184.209442	189.269913	186.317276
Bo3g026470	13.015634	12.333273	11.547533	27.553989	30.212877	30.694111
Bo7g117230	12.148431	12.779282	11.428343	1.710282	1.054655	1.612502
Bo1g010600	12.118631	11.648866	11.061749	1.33408	0.747203	1.228984
Bo2g057560	5.886078	6.97778	5.991171	1.806822	2.438673	3.002769
Bo2g011830	0.300457	0.441723	0.037691	1.501559	2.603968	1.334331
Bo6g098620	7.208474	8.156096	8.580806	36.27787	42.128361	35.686554
Bo5g023610	2.233239	2.281418	2.431832	0.936398	0.769424	0.792874
Bo5g115220	1.981273	2.552833	2.643697	0.399168	0.612283	0.337956
Bo9g164090	42.970028	39.935089	42.856373	84.47496	89.620995	86.233185
Bo3g027780	5.313293	5.003698	7.424328	23.65649	14.71987	18.884485
Bo01178s060	1.47133	1.109642	1.096618	0.407521	0.334132	0.640371
Bo4g139010	3.636049	3.770617	4.189901	11.185055	8.240312	7.987757
Bo3g169320	6.639367	7.511354	7.379979	17.948477	17.46002	18.823618
Bo9g009420	0	0	0	4.403504	4.934062	4.052123
Bo2g110580	3.050651	2.843294	3.107844	0.496496	0.855625	0.93083
Bo1g005370	1.556701	1.192496	0.928722	0.218436	0.060433	0
Bo9g054540	32.225403	31.917587	37.981007	93.926926	78.183411	85.208748
Bo4g038550	5.626125	3.949162	5.766367	1.893891	2.083306	3.02734
Brassica_oleracea_newGene_4615	34.033184	32.391644	33.978786	5.163584	4.409186	4.707522
Brassica_oleracea_newGene_1557	1.501478	1.396007	0.614035	4.86193	5.759251	4.050757
Brassica_oleracea_newGene_1555	0.993574	1.757699	1.11661	0	0	0
Bo5g023920	15.796729	18.786728	14.838389	47.091602	61.477959	59.366402
Brassica_oleracea_newGene_3348	8.08235	7.83206	7.893791	0	0	0
Bo00795s060	21.350035	13.522654	16.248886	36.109573	28.858007	39.718159
Brassica_oleracea_newGene_3345	2.724269	2.011763	2.128766	0	0	0
Brassica_oleracea_newGene_3346	2.372533	2.574012	2.553047	0.320922	0.387704	0.239802
Bo9g005580	12.184619	11.69287	10.726009	3.023854	4.104199	3.91093
Bo5g144790	10.679741	13.098492	13.029659	2.506223	3.268883	3.630695
Bo3g175730	3.62345	2.971274	2.436288	0.376978	0.577418	0.242624
Bo9g173440	0.860599	1.180742	1.805139	0.497744	0.418134	0.548232
Bo5g007140	59.208099	54.955318	56.091652	25.152481	23.24453	21.760389
Bo02353s010	3.041714	3.087049	2.88798	0.283226	0.451484	0.757719
Bo5g002660	171.097229	188.235535	182.30809	423.767517	346.229706	370.287903
Bo6g118830	3.337652	2.927207	3.008701	0.937975	1.061371	0.978733
Brassica_oleracea_newGene_1237	10.05571	8.190281	9.226715	0.892114	1.169472	1.152612
Bo3g022990	0	0.165771	0.180883	2.540647	3.461486	2.597901
Brassica_oleracea_newGene_1233	1.012393	1.271392	1.140903	0.349597	0.47703	0.628651
Bo8g080110	0	0	0	4.183275	3.511271	4.183145
Brassica_oleracea_newGene_1231	1.012476	1.418654	1.301388	0	0.329468	0.344261
Bo2g097400	0.172626	0.161905	0.114883	0.48984	0.352788	0.438956
Bo9g175900	5.880644	5.148438	7.556865	1.665816	1.480558	1.388014
Bo8g067980	0.92455	0.876186	0.994399	8.319968	8.496786	8.132902
Bo5g148650	1.100423	1.30717	1.19575	0.135504	0.234138	0.240723
Bo2g008640	18.889002	17.426895	15.88998	7.795628	7.797182	7.664161
Bo5g071200	3.281614	3.698338	4.091391	7.179596	8.291744	7.455351
Bo01178s020	1.386692	3.424628	1.693338	8.656996	5.314071	6.389845
Bo7g090910	2.106489	2.793094	1.72811	0.150661	0.785685	0.446057
Bo7g116130	1.671564	1.955368	1.358601	0	0	0
Bo5g005170	2.270321	2.330534	2.232316	6.423265	5.860015	7.234496
Bo9g148400	3.650265	3.643195	3.526733	0.861329	0.944189	0.545147
Bo9g180110	0.446458	0.307237	0.3052	11.451818	8.93915	8.759138
Bo1g016090	1.779295	2.03722	1.856133	0.471056	0.618752	0.100997
Bo3g140090	4.101559	5.391479	6.059336	0.264311	2.419835	1.637185
Bo3g074680	2.724668	3.012864	3.08136	0.954531	0.838456	0.850928
Bo3g019380	7.00881	9.620741	7.133902	1.936627	4.559899	4.235395
Bo1g065220	23.016844	21.739716	23.271683	1.557555	0.632298	0.454847
Bo4g034750	25.893473	20.294123	22.129829	0.109643	0	0
Bo1g070880	0.640595	0.625853	1.037805	0.316089	0.144043	0.085907
Bo7g071260	5.003277	5.562257	5.439072	11.331428	12.736723	13.766455
Bo4g169230	2.954921	3.251427	3.805423	36.509438	29.782267	33.529457
Bo4g035080	0.358878	0.571163	0.421871	1.743721	1.432798	1.332788
Bo5g156340	4.049358	2.630123	2.807614	0.556765	0.414718	0.768597
Bo1g021960	21.014885	24.218969	22.372742	49.289978	54.287971	52.482975
Bo1g093160	0	0	0	1.44509	1.820417	2.416176
Bo6g095820	1.511974	0.660308	1.053497	3.689288	5.114536	4.978256
Bo7g057650	7.163538	6.627455	7.339503	0	0	0
Bo7g111670	6.658074	7.512611	8.903172	17.711887	13.738392	17.810692
Bo02936s010	9.306713	10.809972	11.235183	3.006049	3.689551	1.901239
Bo2g147770	0.039736	0	0	1.861785	1.389408	1.541396
Bo7g108300	2.144104	2.146017	2.37929	70.983139	67.179207	75.506439
Bo7g084410	3.455808	3.983219	4.139002	1.008537	0.876354	0.459228
Bo5g050670	4.383484	3.553677	4.666618	0	0	0
Bo5g144980	26.28624	25.892111	25.418001	13.124986	11.862599	11.992972
Brassica_oleracea_newGene_4166	1.467403	1.404437	0.69378	0	0	0
Bo00679s140	0.856926	0.834647	0.947835	3.489114	2.636712	3.376993
Bo4g165210	2.133857	2.342994	1.774384	0.199251	0.522181	0.193633
Bo9g159780	0.90162	1.022634	0.716359	0.096185	0.253914	0.220427
Bo9g120520	0	0.160897	0	4.7991	3.846964	3.013993
Bo9g038540	1.039242	0.649445	0.795488	0	0.043056	0
Brassica_oleracea_newGene_6930	13.850449	13.93915	11.429098	32.434124	37.598179	35.801723
Brassica_oleracea_newGene_6931	10.509199	7.948415	6.399305	0	0	0
Bo6g077370	7.528454	6.809281	8.961742	0.784129	0.465281	1.775359
Bo1g139730	3.032011	4.236572	2.79291	0.579142	1.444849	1.099874
Bo8g032480	18.969454	17.097956	20.623262	39.216747	41.475609	45.013088
Bo2g017750	0	0	0	11.494356	7.84385	10.865142
Bo3g068170	7.765274	8.980112	7.745301	0.377116	0.080204	0.081093
Bo5g121390	6.504312	7.404382	7.131917	2.34789	2.998532	3.383271
Bo2g069660	7.694623	4.689385	4.240795	1.579835	0.85837	2.768291
Bo8g077160	0.522428	0.707473	0.286146	10.236056	10.542878	11.409122
Bo3g027570	6.240864	6.556144	6.94267	14.339436	12.427291	13.570201
Bo4g195800	2.622058	1.99862	2.4161	6.403733	8.693736	7.71814
Brassica_oleracea_newGene_2106	2.842906	2.771795	2.138067	0.632478	0.928285	0.42141
Bo9g163460	14.489576	14.1292	12.300161	2.975174	3.519507	2.446428
Brassica_oleracea_newGene_5771	0.188612	0.155939	0.449257	4.520605	3.197788	4.411127
Bo7g119720	0.72222	0.773049	0.488045	0	0.051513	0.032646
Brassica_oleracea_newGene_7682	31.307466	30.216822	32.769445	11.141678	9.498331	12.417432
Brassica_oleracea_newGene_4796	4.249998	4.809124	5.024069	0	0	0
Brassica_oleracea_newGene_1452	3.524865	3.401293	2.613213	0	0	0
Brassica_oleracea_newGene_1453	6.922126	7.973801	7.06118	0	0	0
Brassica_oleracea_newGene_1458	0	0	0	1.277605	1.675717	1.956769
Bo8g094610	1.224642	1.585371	3.818729	9.541587	9.00129	5.468315
Bo8g050410	107.473595	89.316055	92.980881	0	0	0
Bo3g031520	52.361553	57.134041	51.199238	230.727798	202.435837	206.286896
Bo6g122630	0.635554	0.193002	0.558215	2.049633	2.585612	2.425199
Bo9g175310	0.510798	0.336999	0.256051	0.08369	0.119698	0
Bo9g148120	28.95208	24.37928	23.207058	53.250462	65.861046	67.078918
Bo01158s040	403.897858	370.983154	405.739563	880.377808	807.213074	825.633545
Bo9g036870	38.765064	32.923183	40.663822	2.439489	1.25426	1.594064
Brassica_oleracea_newGene_8220	5.900593	5.520299	6.345508	1.020187	0.936652	0.895253
Bo5g076420	47.532303	37.67495	39.903351	2.045886	1.263985	1.861258
Bo1g037250	42.886711	40.669777	40.150162	96.149216	75.854797	83.464806
Brassica_oleracea_newGene_2485	0.143997	0	0	8.755544	7.059491	7.321929
Brassica_oleracea_newGene_2480	1.313188	1.756386	1.456178	0	0.06045	0.110627
Bo8g092930	3.647924	2.768481	2.452519	0	0.338527	0.192879
Bo2g091150	4.252922	3.397113	3.451011	0.359959	0.035497	0.103578
Bo6g076180	1.493289	1.514122	1.873562	3.451031	4.21271	3.348598
Bo9g034110	0.400386	0.525775	0.34811	0	0.025641	0
Bo8g067530	0.178704	0.228983	0.21577	0.438301	0.553028	0.656043
Bo2g009720	1.95359	2.09311	1.924714	0	0	0
Bo2g047450	2.992625	2.658831	1.969444	0.517534	0.498183	0.818002
Brassica_oleracea_newGene_3613	5.125096	5.041027	4.540989	0	0	0
Bo4g022780	0.391988	0.448687	0.735192	13.607112	16.595793	16.798191
Bo2g037730	0.506703	0.691924	0.959372	2.182885	1.696576	3.088485
Bo6g081180	15.077861	11.782928	11.723483	35.396912	41.970966	43.31004
Bo7g075820	5.564578	4.458332	6.196031	0.768929	1.232237	1.338012
Bo5g101210	15.387547	15.694108	14.008454	4.7413	3.702362	5.559006
Bo4g045860	2.800842	1.003504	1.447293	4.463713	5.260737	5.162785
Bo8g105750	49.056324	48.809689	48.469521	12.693623	10.213063	9.848853
Bo2g102090	26.349638	26.46468	26.169197	0	0	0
Bo1g123070	0.515556	1.162987	0.682887	7.998678	8.914535	7.083954
Bo4g070350	31.295267	31.308592	31.279934	12.223431	11.76186	14.321949
Bo5g001130	4.075126	3.947583	4.257227	1.683288	1.974305	1.685933
Bo5g155230	1.317251	0.897804	0.606921	0	0.033248	0
Bo8g090260	11.83203	12.606799	8.322389	1.159618	2.365643	0.168471
Bo1g045340	9.718657	7.920439	8.946053	1.839168	1.763732	1.929929
Bo3g171090	4.180283	2.722452	4.55201	13.411829	16.69331	18.400572
Bo9g018840	58.578541	57.79113	49.411877	0.262377	1.878102	1.896789
Bo1g037060	77.213425	82.468231	80.866119	840.896545	874.007996	905.96521
Bo7g101280	28.929129	25.959249	25.249912	12.142341	12.407331	12.654995
Bo9g159640	8.36985	7.018929	8.01439	2.622672	2.877128	2.587222
Bo3g091560	0.186967	0.090004	0.358338	0.727525	0.606439	0.609056
Bo8g080240	17.126194	14.099657	12.590652	4.335127	4.394813	3.88792
Bo9g027860	41.459587	42.550625	46.346313	5.642712	4.672001	7.431222
Bo6g051420	1.05776	0.806363	0.839134	0.293882	0.309469	0.413133
Bo5g008990	7.827677	5.573639	9.127399	0	0	0
Bo2g025500	0.550418	0.289674	0.091024	0.857583	1.40458	1.309269
Bo5g017800	15.690043	16.215479	17.209301	4.779524	5.300653	4.335043
Bo6g110480	5.859847	5.222517	5.472301	1.173277	0.503296	1.090324
Bo2g024450	5.085076	6.015259	4.254007	1.820152	1.94319	2.232173
Bo1g128570	51.788914	53.869072	61.957596	11.60088	15.048132	13.75816
Bo1g028450	0.770125	1.493854	1.568232	12.515181	11.45474	14.622676
Brassica_oleracea_newGene_6310	0	0	0	3.565868	3.044866	3.288704
Bo7g014450	0.157997	0	0.396431	6.597671	4.967353	8.188539
Bo9g163050	11.919031	11.023083	9.63028	23.605705	28.314215	26.632061
Bo7g082720	16.473127	14.397765	14.768072	6.396327	6.64184	7.077228
Bo3g021860	14.789806	14.091251	13.617603	4.544137	4.067741	4.071604
Bo3g185800	51.425381	55.258308	66.616096	0	0	0
Bo2g014100	3.425598	3.214122	3.682404	7.89337	8.828216	8.108344
Bo4g186000	20.665434	20.234531	20.974281	2.912301	2.361583	3.00775
Bo5g042940	15.381614	14.643313	15.400367	5.095728	4.950261	5.366853
Brassica_oleracea_newGene_8418	0.413952	0.725946	0.386184	1.186538	1.675512	1.921166
Brassica_oleracea_newGene_5151	1.460969	1.284998	1.51932	29.225412	30.040611	28.044748
Bo4g197310	14.32185	18.613567	13.190344	6.872197	6.925789	5.543058
Brassica_oleracea_newGene_7946	8.85608	8.3291	7.667263	0	0	0
Bo8g102570	195.387009	196.204849	197.78656	82.615334	82.810471	88.727547
Bo8g087160	28.03758	25.186749	23.533535	7.139674	5.179404	4.546088
Bo4g191340	16.797949	16.57831	19.290588	6.632706	8.187379	9.956476
Bo9g008110	3.914984	3.287954	2.781991	1.430133	1.312317	1.013002
Bo5g043720	3.025627	2.746769	3.81128	0.599177	0.376738	0.371507
Brassica_oleracea_newGene_4204	2.706469	3.5664	3.110819	0	0	0
Brassica_oleracea_newGene_4205	2.841616	1.750583	1.553179	0	0	0
Bo00802s110	10.047636	12.857789	11.845473	3.725126	3.976815	4.281252
Brassica_oleracea_newGene_4941	8.486905	6.579905	8.077317	1.421486	0.32281	0.337166
Bo8g083320	0.371389	0.235897	0.262965	0.096204	0.049576	0.070927
Bo2g138940	12.055345	11.058763	9.657695	2.411039	2.22134	2.279332
Brassica_oleracea_newGene_1803	0	0	0	2.947799	2.750737	2.452722
Bo5g010870	5.842374	5.128249	5.555773	2.348953	1.925155	1.480855
Bo8g015140	1.835221	1.351663	2.027899	0.725055	0.326274	0.941332
Bo7g003730	6.446378	5.981801	4.838249	49.353039	50.850758	49.958054
Bo2g003880	8.461303	8.399173	7.401434	2.141571	1.670723	2.455776
Bo4g026990	0	0	0	8.523913	10.618002	10.914908
Brassica_oleracea_newGene_7163	1.835522	2.326198	1.324394	0	0	0
Bo4g186940	3.338213	3.388945	1.630722	0.182727	0.087297	0.059294
Bo6g080950	2.437033	1.575552	2.299928	24.022022	25.639656	24.596592
Bo7g101100	10.388022	11.3245	9.895263	0.248611	0.310492	0.034188
Brassica_oleracea_newGene_8925	3.63846	2.691681	2.792133	0.224975	0.09412	0
Brassica_oleracea_newGene_1646	1.854795	2.677786	1.716755	0	0.027331	0.016613
Bo9g008940	5.362395	5.676626	4.670875	1.99507	1.807534	1.91513
Brassica_oleracea_newGene_1272	10.46986	10.767557	10.578062	0	0	0
Brassica_oleracea_newGene_8695	0	0	0	2.66164	1.553512	4.129879
Bo9g008890	13.600053	10.665824	10.471008	5.626083	5.030611	5.325728
Brassica_oleracea_newGene_1277	2.087421	2.291388	2.133266	0.18357	0.138877	0.088366
Bo5g141200	1.053622	0.416577	0.809099	1.361915	2.95002	1.44099
Bo8g108630	5.615447	9.466603	7.199821	4.686785	1.941468	3.100879
Bo3g134180	0.253968	0.57144	0.349347	1.086236	1.059039	1.104047
Bo3g035440	1.395127	1.985931	1.430449	0.45267	0.773026	1.019649
Bo1g016830	6.538624	5.48952	5.476219	11.397412	14.027063	13.869422
Bo4g190650	9.392678	8.929918	10.791281	21.188166	24.846361	19.14315
Bo2g001030	2.122862	2.082392	2.299634	0.279887	0.088406	0.120387
Bo5g126100	0.451517	0.202198	0.384415	9.09258	7.661362	9.316465
Bo1g126250	8.111258	6.88209	5.351344	0	0	0
Bo5g141570	15.32333	14.201585	15.15178	66.601158	67.035316	73.145699
Bo4g035120	2.594226	1.579379	1.863301	0	0	0.101716
Bo3g063910	1.204425	0.618216	0.963126	0.088869	0.41626	0.314434
Bo8g035540	1.435819	1.04125	0.516317	3.573423	5.080235	4.934252
Bo1g005660	15.946963	14.788991	15.68243	35.479229	39.741142	34.82814
Bo7g109320	2.444655	2.680468	2.827925	0.352707	0.287978	0.700693
Bo2g007520	0.197617	0.339583	0.729521	2.089548	1.749109	2.480945
Brassica_oleracea_newGene_4126	1.221771	1.314667	1.861689	3.633641	2.585025	4.603788
Bo5g123340	12.989082	9.105186	10.858012	0.372735	0	0
Bo01049s010	1.591572	1.539611	1.562287	3.781687	4.293077	2.909463
Bo6g110560	0.143685	0.427006	0.269913	0.803472	1.187835	0.73183
Brassica_oleracea_newGene_4699	0	0	0	3.65164	3.441071	3.157039
Bo2g012600	1.145888	0.903452	1.377763	2.083188	2.627594	2.49104
Bo3g050000	0	0	0	2.360862	3.022804	3.286271
Bo7g115600	13.387052	13.362504	13.370362	25.657784	26.464676	29.377989
Bo9g069710	1.595469	1.479619	1.916157	0.351483	0.478286	0
Brassica_oleracea_newGene_3473	123.239296	116.265503	114.059593	46.233456	60.908939	55.662518
Bo8g100710	0.03229	0.352581	0.29528	2.507928	2.39324	2.428943
Bo9g121140	1.647742	1.087053	2.118185	0.519516	0.558157	0.505093
Bo1g092870	1.393999	1.597571	2.161237	3.325028	4.410774	3.748708
Brassica_oleracea_newGene_1212	12.997267	13.721853	11.594457	3.358735	3.469881	4.254687
Bo8g081310	38.80249	42.606499	42.933094	105.680038	91.486328	111.040428
Bo7g044900	479.545868	469.537292	446.818665	18.922411	16.953388	17.872284
Bo1g054820	0	0	0	2.137047	1.72474	2.723097
Bo4g024060	8.34832	8.125736	9.543068	2.649498	2.855699	3.641555
Brassica_oleracea_newGene_4905	3.126271	3.146706	2.800771	0.169488	0.487612	0
Brassica_oleracea_newGene_4904	2.10223	1.389197	1.109374	0	0	0
Bo6g057630	2.212651	1.584075	1.903366	0.412452	0.32996	0.473548
Bo3g023360	0.997929	0.569502	1.117803	0.047293	0.179588	0.022036
Bo3g070140	10.052395	8.681508	8.994442	22.829014	19.750967	19.178402
Brassica_oleracea_newGene_5054	17.626705	16.477275	11.096991	3.127357	2.228079	2.651596
Bo4g009240	11.30182	9.188189	10.215884	27.313736	23.593506	25.198158
Bo8g070980	175.070343	171.979172	166.153152	75.394073	62.190975	75.787903
Bo9g181910	15.515939	9.635756	18.530716	3.851769	2.819048	5.753367
Bo6g072360	1.26021	1.605202	0.939097	0.396389	0.170455	0.50283
Bo5g141370	1.164734	0.912649	1.247396	0.480896	0.239938	0.443916
Bo5g021740	2.24776	1.991768	1.965814	0.07732	0.085008	0.212279
Bo1g006360	15.919722	13.078282	13.241517	61.850739	54.553719	54.436363
Bo2g149280	2.444355	2.433281	2.412453	0.460632	1.1303	1.033156
Bo2g008950	6.246657	8.305833	7.995479	0	0	0
Bo3g149360	2.875287	1.761787	1.583523	24.095043	17.398718	22.050701
Bo3g053300	2.259879	1.512677	2.698458	4.407217	5.911453	5.014465
Bo4g025070	0.246256	0.643738	0.662622	1.004105	1.028238	1.402147
Brassica_oleracea_newGene_8711	4.783652	5.906966	3.675497	0	0	0
Brassica_oleracea_newGene_8715	1.18098	0.951813	1.737358	4.816443	2.237401	3.137173
Brassica_oleracea_newGene_8718	8.802629	7.137964	9.525752	2.334351	0.995312	1.714322
Bo15774s010	10.72901	15.021055	13.489	0	0	0
Bo2g165960	5.049426	5.724485	5.023984	2.532026	2.350214	2.779245
Bo4g024840	2.485945	2.320199	1.145753	0.102537	0	0
Bo5g008910	1.229276	1.120899	0.789886	3.54581	3.703773	2.686997
Bo8g076370	12.545929	16.09823	18.493114	10.366235	5.569026	5.832466
Bo7g108430	1.458113	2.234602	1.336496	0.623637	0.38693	1.108218
Bo5g143200	19.31366	17.758343	14.605511	131.90007	121.390472	123.57309
Brassica_oleracea_newGene_1282	5.264198	4.960374	4.274528	0	0	0
Bo3g143950	1.545353	1.202824	1.171124	5.408181	5.764671	6.618959
Bo2g166050	4.929857	2.59287	4.424831	16.202696	16.101568	17.172525
Bo02470s010	6.088041	4.789937	5.68748	0	0	0
Brassica_oleracea_newGene_400	0.226389	0.356117	0.367902	3.517297	1.730173	3.621232
Brassica_oleracea_newGene_403	0	0	0	5.992631	5.505045	5.942767
Brassica_oleracea_newGene_405	0	0	0	5.83374	6.392571	8.049591
Brassica_oleracea_newGene_407	0	0.093978	0	3.456488	2.356829	3.303008
Bo4g130700	22.312002	20.545589	22.505873	5.289868	4.37984	4.638443
Bo00805s050	3.713981	2.046487	1.239322	86.765205	113.775681	191.615906
Bo8g109170	2.424773	2.389165	2.810928	5.859709	6.144227	6.011853
Bo5g052220	0.104745	0.104048	0.145094	13.263404	12.648453	16.589863
Bo6g119760	0.717739	0.72979	0.923111	0.141243	0.374957	0.413355
Bo3g035630	60.063889	61.313793	62.797752	16.392376	13.852466	16.654972
Bo4g173540	4.514707	3.793765	3.702416	0	0	0
Bo7g117990	1.899688	1.419408	4.740644	12.862464	9.587911	11.129019
Bo00746s090	4.424265	4.94089	5.437794	0	0	0
Bo2g131440	6.409994	4.307712	4.401402	0.995394	0.977047	0.524662
Bo7g117370	19.793175	20.068974	20.925039	38.367321	41.950012	41.933552
Bo9g090930	19.267366	14.777409	16.810671	6.532324	6.508231	7.401309
Bo4g017270	3.44721	4.728404	4.370748	0.329252	0.212254	0.062254
Bo9g091330	3.771882	1.89356	3.204657	0.758259	1.208886	0.863956
Bo3g066130	3.758501	4.316423	4.311591	0.521278	0.588689	0.864609
Bo7g082180	7.127347	6.183276	5.80376	0.948487	1.430036	0.84108
Bo3g127490	17.20974	11.748689	14.831303	4.271658	3.527477	3.98137
Bo5g115340	1.407142	0.913062	0.846384	0.014001	0	0
Bo9g154210	5.772135	8.251946	4.931858	1.541595	3.043348	2.487261
Bo1g053420	68.137718	64.107849	66.930527	5.851982	5.653062	6.400568
Bo7g052740	5.30706	4.550432	5.079532	0.063762	0.306649	0.781318
Bo3g024030	0	0	0	1.026302	1.468482	1.381397
Bo3g169240	4.532307	3.582494	3.923979	8.832066	8.267992	8.084024
Bo8g115290	0.759774	0.528008	0.622832	5.389433	5.050294	4.651406
Bo5g138190	6.271078	7.095342	7.922943	2.614525	1.513036	1.709056
Bo1g055140	7.789276	8.607238	9.784056	21.417437	22.46763	21.508917
Bo8g079350	0	0	0	2.864662	3.165293	3.816953
Bo04843s010	6.644835	4.302896	8.709909	69.380287	80.214714	75.495117
Bo3g057240	3.132377	1.592207	2.616239	0.864278	0.734756	0.435797
Bo2g150320	1.305244	1.128438	2.059012	3.017457	4.364983	3.833768
Brassica_oleracea_newGene_4715	2.450702	1.641475	1.918502	0	0.085168	0
Bo2g023530	9.623042	10.548178	10.380668	1.305732	1.316399	1.712206
Brassica_oleracea_newGene_6405	20.602203	19.11829	18.986448	3.369035	1.8737	1.509916
Bo6g101070	12.719069	14.161801	13.87152	4.442459	4.222093	4.535575
Bo4g197240	14.054225	15.517707	14.920565	55.40937	54.220451	49.822262
Bo4g013160	7.363763	9.032352	8.854565	0.821249	0.107217	0.435445
Brassica_oleracea_newGene_8911	3.523128	2.952181	2.71642	0.745017	0.505811	1.028826
Bo1g037700	72.937782	68.604919	66.535881	21.18508	20.647095	23.677607
Brassica_oleracea_newGene_8555	11.843875	12.166063	9.351607	0	0	0
Brassica_oleracea_newGene_8559	1.827215	2.172714	2.058454	0	0	0
Bo3g175070	15.071898	14.736135	14.920264	7.447434	6.348138	7.506156
Brassica_oleracea_newGene_3153	1.369329	1.108583	0.588185	0	0	0
Bo7g118690	4.611889	8.104598	9.522574	1.102697	1.445174	1.168286
Bo3g055490	38.575325	34.806385	39.34668	16.718893	17.607733	16.471615
Bo9g028270	2.814161	2.2191	3.002616	0.494131	0.988529	0.675071
Bo9g174930	0.128113	0.205192	0	1.850866	0.996369	1.413293
Bo1g003250	92.427513	82.376091	74.554993	0	0	0
Bo9g028890	4.119621	5.17831	5.372012	11.059317	15.476879	12.163872
Bo3g053340	80.079231	77.339622	76.791603	0	0	0
Bo2g136520	45.53223	43.861107	42.558361	12.540498	14.278256	9.986579
Bo2g023290	19.980331	19.333548	17.755795	0.144933	0.123786	0.067205
Brassica_oleracea_newGene_3087	3.837472	2.833886	3.576079	0	0	0
Brassica_oleracea_newGene_244	0.155336	0.210509	0.23308	1.727101	1.080928	1.635084
Bo3g101430	10.471237	8.288922	9.381694	26.057577	20.722277	29.70558
Brassica_oleracea_newGene_249	7.427376	5.467703	6.360081	0.98523	0.941619	0.757932
Bo3g040230	1.244631	1.974255	1.599631	0.89558	0.117758	0.281604
Bo9g037420	14.10816	15.596579	12.21204	6.071947	5.887535	7.835693
Bo5g140130	1.738277	1.801484	2.882086	0.85375	0.037247	0.489593
Brassica_oleracea_newGene_2830	30.102633	30.588517	32.019863	0	0	0
Bo5g046310	39.545834	36.970917	30.465738	0	0	0
Bo1g123080	4.39485	5.220786	4.227134	16.211504	14.900689	15.298431
Bo00955s010	0.529109	0.324796	0.578764	1.720227	1.29798	1.084878
Bo7g107370	1.37653	1.766746	1.26295	11.559413	12.216954	8.947444
Bo9g048800	0.140302	0.071608	0	1.914453	1.563177	2.240982
Brassica_oleracea_newGene_930	0	0	0	10.30054	7.27447	5.665153
Bo5g007540	17.221855	20.904694	18.27182	9.099535	7.09943	8.491353
Brassica_oleracea_newGene_7243	0.048976	0	0	1.396767	3.443391	1.492469
Bo1g060640	0.920804	0.468494	0.665729	1.909033	1.662088	1.81109
Bo4g196090	2.664747	2.51522	1.818738	0.297858	0.697338	0.180579
Bo2g152880	1.672663	2.263245	1.408345	0	0	0
Bo5g027930	2.186763	1.475083	1.679215	0.140069	0.282052	0.251608
Bo3g027350	2.796995	3.108442	3.134119	0.167307	0.157665	0.190949
Bo8g091130	1.225457	1.618391	1.706444	0.133652	0.159522	0.12856
Bo4g146000	0.543832	0.505969	0.748734	1.711561	2.983359	2.905512
Brassica_oleracea_newGene_5331	8.003352	8.148048	8.225646	0	0	0
Bo4g183420	12.863201	14.085869	13.079819	30.520414	26.535664	28.238344
Bo3g001140	2.113312	2.167912	2.965314	0	0	0
Bo4g136400	2.972963	1.990784	1.753763	6.66184	6.300583	5.734182
Bo8g070900	1.362459	1.110382	1.460766	2.258848	3.592637	2.80635
Bo4g120450	32.771191	33.123722	37.452557	7.118657	8.138138	8.311661
Bo2g007360	0.480878	0.716693	0.527369	4.170289	2.877141	3.029338
Bo4g136670	108.812637	112.004013	111.466721	27.693251	27.45294	27.243786
Bo8g115450	0.626168	0.92088	0	5.206494	6.458459	6.51455
Bo1g013130	13.581935	9.245498	7.903952	0	0	0
Bo15854s010	2.215118	2.520175	2.491974	8.741037	7.879326	12.846845
Bo8g068270	34.85297	33.364452	36.510738	14.440475	14.693476	16.991529
Bo4g195840	84.873291	78.154182	88.576233	180.973755	177.935577	187.264175
Bo3g024650	2.26772	2.09507	2.156054	0.460057	0.825802	0.492832
Bo5g127740	0	0	0	2.171702	1.286804	1.393303
Bo7g096010	22.318729	22.141178	22.386831	0	0	0
Bo4g165310	11.789481	12.767855	12.196168	35.75703	37.045551	36.258968
Bo01495s010	0.360832	0.286985	0.095174	2.412043	1.067202	1.503938
Bo8g038050	4.644197	5.182161	4.644825	0	0	0
Bo8g058120	0.134972	0.130424	0.200977	15.405966	14.887703	14.467634
Bo2g155070	33.893661	34.201786	34.457973	14.975093	18.329569	15.855022
Brassica_oleracea_newGene_8867	0	0	0	2.270192	2.853133	1.985194
Bo9g169660	5.840351	5.551077	5.488322	0.226268	0.347376	0.364832
Bo4g014730	3.597435	4.096345	3.845156	8.243963	9.079045	11.386419
Bo1g019770	6.274897	6.006406	4.90269	0	0	0
Brassica_oleracea_newGene_3881	8.033953	7.510485	7.788716	0.678407	1.220266	1.018844
Bo4g114060	4.249411	3.489683	4.347996	1.89095	0.795275	1.863264
Bo3g036900	15.618516	17.115858	14.823879	0	0	0
Bo6g083780	0.077305	0.260949	0.309774	2.27595	2.236715	2.287588
Bo1g034350	5.811903	5.26685	5.05243	0	0	0
Bo1g040750	3.437659	3.735675	4.149235	1.212049	0.913366	1.09371
Bo4g026910	1.389914	0.732839	1.549517	7.575191	11.260782	11.366346
Brassica_oleracea_newGene_6617	0.09286	0.19522	0.329073	2.687954	1.481133	0.970522
Brassica_oleracea_newGene_9036	3.915287	2.332915	3.459402	0	0	0
Bo5g144800	221.984055	236.875778	231.919571	75.635841	61.485561	63.020485
Bo2g023700	9.884148	8.158941	8.207275	2.183883	2.949105	2.661624
Bo1g007200	62.342319	59.882858	60.120907	26.909164	25.319031	27.406414
Bo3g045790	1.090889	1.670047	1.001854	7.314384	7.980344	7.985117
Bo8g080670	10.922579	11.560775	11.688038	0	0	0
Bo6g087200	0.416404	0.36969	0.249836	0.93581	0.884681	1.052817
Bo8g059920	2.448048	1.559223	1.736791	0.285455	0.462785	0.337923
Bo9g023900	1.146818	1.233007	1.008642	3.088243	2.409613	1.975642
Bo3g052270	0	0	0	3.775942	1.972904	3.451736
Bo3g023040	0	0	0.118823	4.080573	5.214643	4.102035
Bo17514s010	11.078969	8.021694	6.417597	2.546817	1.453285	2.840681
Bo1g036860	1.773897	2.566435	1.508858	0.422144	0.306512	0.116409
Bo4g094120	0	0	0	67.193283	76.629128	76.481178
Bo9g174870	40.161392	45.28371	43.250191	149.183075	140.231964	132.206329
Bo4g184530	85.492508	84.958305	87.685898	3.779656	3.969503	3.288194
Bo5g004710	6.485112	6.119869	5.747628	1.772009	1.892411	1.413392
Bo3g099410	19.800936	17.8757	16.403858	5.706776	7.359013	5.456243
Brassica_oleracea_newGene_2074	37.109557	34.937072	34.858145	17.187759	14.634035	15.946462
Bo5g019310	2.488121	1.72964	1.815634	8.510866	8.112845	6.977172
Bo4g158770	7.955904	6.085771	6.837512	2.071768	2.957201	3.483533
Bo9g177520	2.363943	2.519829	2.809259	27.582615	24.893353	26.083347
Bo3g068740	0	0	0	1.283846	1.659182	1.878785
Bo1g094390	55.733727	58.538731	60.181107	22.055328	21.898153	20.89049
Bo7g105710	1.637553	1.612039	1.476573	0.770017	0.629377	0.505947
Bo1g017120	20.087923	20.858414	20.979204	40.439186	41.491474	42.276592
Bo4g137110	4.350817	3.572513	5.098732	0.641087	1.526773	0.486158
Bo8g089550	3.789002	5.396554	3.570713	12.793602	12.022772	9.891179
Bo1g116040	1.468091	1.279603	1.078853	4.547477	5.583021	5.568342
Bo5g127700	3.571727	4.005101	2.539156	8.115203	8.602907	6.983879
Bo4g111350	4.648937	2.634549	3.876575	11.369832	15.205483	15.138156
Bo1g027220	14.434305	11.993994	12.764565	30.479425	25.060701	25.780102
Bo1g123620	6.997635	6.100249	6.980675	29.472309	27.800797	28.427256
Bo3g019540	3.483088	2.426295	4.610569	32.20311	20.436926	26.259874
Bo4g182090	1.271262	1.102593	1.29869	0.430944	0.644266	0.566475
Bo3g171190	13.030629	14.2848	15.950781	0	0	0
Bo3g153550	2.602991	1.990829	1.917788	1.016216	0.630032	0.818984
Bo3g074470	3.462298	2.851838	2.948129	0.590185	0.440857	0.638812
Bo7g065040	12.427742	10.654583	9.460453	4.679579	4.322321	5.13495
Bo3g101050	2.786326	2.566997	3.271326	9.384752	10.49404	9.825591
Bo3g155380	3.360091	3.305021	3.741385	0.726438	1.02418	1.07774
Bo7g098860	10.907858	9.293489	11.289154	26.100309	24.204748	24.277205
Bo7g114220	2.611734	2.230319	2.193635	0	0	0
Bo01628s010	7.722108	7.114356	7.915307	25.067589	30.010902	29.097347
Bo00613s100	1022.141479	94.685455	363.388519	10.314634	7.613655	9.118172
Bo9g009680	4.166595	2.953764	4.062176	0.055171	0.056032	0.184566
Bo3g130200	1.514574	1.29741	0.792158	0.194479	0.130683	0.161828
Bo4g051020	70.253975	45.691551	39.540474	12.401445	19.554745	21.294361
Bo6g119390	11.31165	10.970403	12.83104	36.28661	29.749418	28.871748
Bo3g091440	0.44116	0.409535	0.439722	0.862918	0.879529	1.445939
Bo7g062090	2.788567	2.760882	2.034539	0.668431	0.801273	0.863196
Bo2g140650	13.154035	13.895108	14.785073	5.289057	4.69421	4.967125
Bo7g094770	4.04035	3.492396	3.933616	0	0	0
Bo2g042020	21.584904	21.188429	23.168911	6.341286	6.540346	6.274269
Bo4g127380	32.074947	33.262119	31.200167	10.871523	11.411144	9.243344
Bo3g073340	0	0	0	4.869069	8.681845	6.746107
Brassica_oleracea_newGene_1946	0.912664	1.269738	0.923678	4.339103	4.670995	4.205415
Bo1g012030	1.561316	1.120554	0.958187	2.943322	2.984309	2.104694
Bo4g013200	2.389576	2.514358	2.759224	0.201402	0.381018	0.203326
Bo1g126110	2.045056	2.291623	2.503116	0.390935	0.697116	0.258596
Bo5g127460	5.63868	6.130554	5.484742	19.831953	22.467499	22.561682
Bo2g155910	2.428685	3.298454	3.656502	0	0	0
Brassica_oleracea_newGene_4987	0.164506	0.287956	0.301341	1.206866	0.909325	1.087961
Bo9g177220	1.043045	1.168936	0.738014	4.174078	2.587885	3.968827
Brassica_oleracea_newGene_4215	2.915192	2.505952	4.154127	0	0	0
Bo1g001080	4.434224	5.864213	4.253421	1.195037	1.264649	1.234303
Bo7g080080	16.370321	18.477488	17.361572	5.93245	6.010847	5.105121
Bo3g035970	0.60796	0.706019	0.455997	0.083063	0.132498	0.123227
Bo3g055950	0.254244	0.075483	0.126951	0.584961	1.035543	0.648287
Bo4g191620	11.531816	11.224266	11.678618	2.29142	1.953807	1.852579
Brassica_oleracea_newGene_6809	0.744466	1.611616	0.997706	0.265921	0.213021	0.143733
Brassica_oleracea_newGene_1853	1.028481	1.010035	1.082474	1.964279	2.280615	2.174939
Brassica_oleracea_newGene_1854	2.037375	1.06392	2.910474	0.31138	0.914976	0.433928
Bo1g120450	0.205314	0.202152	0.58803	40.777428	47.103069	46.595638
Bo9g009050	3.361603	2.281595	2.715523	43.134449	43.350025	38.803829
Brassica_oleracea_newGene_5579	0.129065	0.261333	0	1.618081	2.184515	1.650011
Brassica_oleracea_newGene_5575	0.965692	1.489752	0.747993	0.117366	0.159181	0.163611
Bo03932s010	36.844761	31.949026	30.306932	0	0	0
Bo00877s030	3.073877	2.753885	3.305424	8.097364	7.22769	7.236616
Bo01206s010	0.0387	0.240378	0.488805	1.501225	2.523944	1.672792
Bo6g125770	9.197594	12.442836	11.113184	5.182953	5.015833	3.482125
Bo1g039690	0	0	0	9.84145	9.45908	10.405578
Bo3g173700	0	0	0.123223	2.38218	1.975065	1.757446
Bo4g197370	32.477348	28.779728	34.550274	74.174675	74.117508	81.001984
Bo9g020230	0.266105	0.210622	0.084612	11.011654	11.073656	12.299562
Bo9g004150	4.76769	3.846477	4.14695	0.561233	0.377459	0.873875
Bo4g101270	2.262097	2.430635	2.447226	0	0	0
Bo1g024440	8.028172	6.029708	5.486827	0.209193	0.555483	0.764018
Brassica_oleracea_newGene_8799	0	0	0	12.638107	10.145353	14.343264
Bo4g188110	0	0	0	3.64722	3.934598	4.075202
Bo6g086740	5.104529	4.720047	3.606244	10.081619	11.376006	10.780501
Bo3g162210	5.027922	5.460441	5.17974	0	0.040987	0.059116
Brassica_oleracea_newGene_8135	36.21558	51.064319	37.965394	6.063354	1.573462	1.870351
Bo02561s010	15.505216	11.836564	13.462705	61.916996	64.490013	62.673862
Bo1g037320	1.762848	2.468854	2.471534	0.663476	0.552239	0.322398
Bo8g117470	9.530286	9.701906	6.785498	20.4599	21.264111	21.778576
Brassica_oleracea_newGene_771	8.250317	6.415545	6.536531	3.468599	0.867834	0.969205
Brassica_oleracea_newGene_778	0	0	0	3.149914	3.162632	2.71558
Bo9g059480	23.426191	23.434668	25.300041	64.647652	42.720631	51.354244
Bo6g097400	20.135962	24.384506	20.748869	6.294209	3.281934	5.543653
Bo3g083180	2.906832	4.016914	3.211123	0	0	0
Bo9g152000	2.975297	2.663427	2.695508	0.778399	1.014783	0.826955
Bo3g052770	2.316916	1.962571	2.296508	0.478256	1.06699	0.913743
Bo6g099700	1.586651	1.997086	1.668646	4.078868	3.808361	4.566257
Bo9g010140	47.03661	43.691757	46.371334	111.016296	110.346535	115.042221
Bo8g064930	0	0	0	1.140679	0.874891	1.008877
Bo1g102010	2.351338	1.824371	2.974965	0.281324	0.420483	0.180736
Bo3g141330	31.079941	31.125799	25.629745	8.435652	9.120286	7.688802
Bo9g106050	8.873936	7.74883	6.929837	24.829369	28.737541	27.703377
Bo3g034500	1.493654	2.490258	1.010137	0.2042	0.295179	0.51853
Bo9g092570	0.69065	0.775019	0.692356	1.962626	2.357208	1.657746
Bo9g061220	0.00621	0	0	8.660944	9.494371	9.896491
Bo8g065490	3.876336	4.222578	2.75493	0	0	0
Bo7g048650	1.540139	1.407313	1.547533	6.012518	4.856905	7.833391
Bo3g104760	7.758225	11.465495	10.613582	4.619432	4.509406	2.635365
Bo5g018050	9.252654	8.308226	10.263438	23.00955	22.232149	21.818705
Bo8g059110	7.39828	5.177263	5.571774	2.381529	1.590387	2.010764
Bo4g139310	29.045116	35.344578	28.682013	4.519317	3.76432	2.913738
Bo9g076430	391.338531	416.34433	393.829742	168.415695	139.586411	154.185104
Bo7g054040	1.921888	2.495217	1.839945	7.704102	8.713946	7.704432
Bo9g169430	1.69833	1.623348	1.674644	5.638437	5.768005	6.168878
Bo9g006300	14.289491	11.39565	13.963221	1.320245	1.956293	1.333204
Bo7g117740	5.59169	5.973122	5.786689	10.490541	14.981008	14.528391
Bo01564s010	19.403086	18.517519	18.128883	0	0	0
Bo4g070510	2.931059	2.70055	2.157459	0.920808	1.106813	0.906652
Bo3g034080	197.597733	197.627319	201.470383	55.285397	54.33522	52.521614
Bo2g012520	9.724318	6.662973	8.870694	22.313334	23.155996	25.363232
Bo1g098240	2.004292	2.082417	1.446235	0	0	0
Bo4g096860	2.056742	0.974322	0.957361	4.312096	4.097589	5.027561
Bo9g010460	4.573768	3.873887	4.295475	12.313654	8.626915	11.489153
Brassica_oleracea_newGene_3221	67.033613	62.505862	61.57384	0	0	0
Bo9g120990	59.411339	59.339592	62.650684	118.306381	138.59053	131.910233
Bo01087s040	0.419267	0.266894	0.416401	4.218151	2.679782	2.750123
Bo1g037550	7.450076	6.570502	6.268263	2.084859	2.006918	2.590219
Bo7g118610	5.053817	4.505696	4.097641	12.330944	10.310477	11.515335
Bo8g099600	3.370767	3.016011	3.065402	0.161114	0	0.047089
Bo5g086790	51.88871	57.230682	61.246071	26.636618	18.303061	17.491196
Bo9g018270	20.491873	22.790026	15.1739	6.670292	3.768259	4.394475
Bo7g035410	63.849739	19.353933	1.252273	0.119729	0.049493	0.031831
Bo4g017420	2.402765	2.594093	2.895367	1.323936	1.094758	0.823426
Bo4g026780	4.072013	3.187993	3.108969	0	0	0
Bo4g124040	6.308714	7.512357	5.071246	0	0	0
Bo3g015330	2.347177	3.393765	2.637603	0.193659	0.948887	0.170259
Bo9g007910	20.789429	16.540245	17.87743	6.159028	6.427586	5.168283
Bo9g159770	2.293453	1.760045	2.318897	0.85389	0.62798	0.691715
Bo5g016950	1.720333	1.9473	1.752788	3.373742	3.357149	4.642686
Brassica_oleracea_newGene_3701	0	0	0	42.441811	36.966496	39.734138
Bo2g069590	403.872772	404.41922	388.152679	941.229614	1212.719238	1195.230469
Bo3g032020	2.19107	2.883672	1.622981	4.775379	4.506441	5.592093
Bo4g084840	2.411757	2.60875	3.395918	14.246636	13.257139	14.02475
Bo4g024920	5.430495	4.976562	6.950434	13.469521	9.181222	13.89305
Bo5g009370	21.469664	21.196503	24.223415	8.593704	9.673915	9.212121
Bo4g021250	16.8414	17.771063	18.203138	4.403013	6.66954	4.353645
Bo8g051530	0.7475	0.816941	1.041878	2.837924	3.744574	3.482286
Bo9g037200	0.888655	0.487367	0.222716	1.400893	3.687419	2.301169
Bo3g123480	2.748326	1.644055	2.832263	9.957623	8.473307	8.680657
Bo3g053220	6.699708	9.877038	7.869209	0	0	0
Bo7g045450	192.270325	187.671936	185.285492	66.091507	76.388321	72.510178
Bo8g095840	0.737782	1.286666	0.721709	0	0.029253	0
Bo9g163440	1.092173	1.452078	1.366225	3.561094	3.24392	3.714689
Bo5g132370	18.206013	21.089956	16.464392	0	0	0
Bo8g076230	0	0	0	4.571616	4.165094	4.961227
Bo6g018000	7.2808	6.619193	6.446211	2.701143	2.341565	1.761051
Bo3g137210	34.894939	33.69949	28.468313	10.651484	13.053029	9.987055
Bo5g008810	70.10556	57.785435	53.397388	19.30245	11.928255	11.91044
Bo6g089150	0	0	0	3.255772	1.678512	1.25588
Bo8g115100	2.042244	2.300858	3.077895	0.728223	0.94421	0.375453
Bo8g090720	6.572537	5.946791	7.056112	3.147609	1.599185	1.837572
Bo5g021680	2.297119	2.097285	0.837796	0.159193	0.133182	0.278134
Bo9g029460	0	0	0	5.846583	5.897464	5.536465
Bo7g099180	19.927256	17.777054	21.426338	43.654991	55.740303	53.907627
Bo1g051330	90.866325	82.12352	82.932358	211.394318	222.371017	193.873184
Bo6g099300	7.198292	5.531415	5.865997	0.793762	1.103434	0.582733
Bo8g001020	3.596914	2.886686	2.667939	0.266866	0.157617	0.183053
Bo6g120700	37.20002	34.237324	40.144764	4.83235	5.753051	6.041423
Bo2g013900	1.329179	1.996406	1.141951	0.485386	0.346356	0.341893
Bo8g068580	14.736903	14.747289	17.159336	36.414619	31.497808	31.909676
Bo2g006640	65.626366	69.395157	64.000969	338.366516	395.802429	382.764954
Bo3g035060	9.153046	11.945943	10.749178	2.148384	1.734516	2.115311
Bo3g042330	8.57775	7.679969	8.193775	67.258392	54.811634	64.164841
Bo5g020070	25.495375	25.777161	30.854862	50.598751	68.459663	54.289696
Bo7g096090	1.712589	1.573549	2.02736	0.597109	0.516317	0.53104
Bo7g017460	43.573051	42.652107	36.810726	23.283964	13.596418	17.240252
Bo5g103620	23.025677	25.687708	20.390568	7.343494	7.241492	9.13502
Bo2g161660	1.454102	1.350497	0.568484	0	0	0
Bo3g155490	14.809316	19.806137	19.998894	43.42144	33.344654	36.06831
Bo1g019440	2.645438	2.881967	1.893866	0.356161	0.466711	0.392148
Bo5g021030	2.969518	2.87642	2.380869	6.240458	5.81009	5.481158
Bo8g099720	1.132612	0.905545	0.571886	0.234309	0.346639	0.249956
Brassica_oleracea_newGene_1418	2.794274	3.349733	2.498878	0	0	0
Bo00613s120	445.920288	98.818474	189.649048	22.721729	24.829126	49.107212
Bo7g114390	6.221412	6.317348	6.831933	17.145107	17.221189	17.060772
Bo3g168660	35.436642	29.519171	36.024231	65.990776	70.912865	69.709091
Bo2g149840	0.331541	0.256146	0.454678	3.376094	2.05469	2.546434
Brassica_oleracea_newGene_4051	5.228388	3.599655	6.754304	0	0	0
Bo5g122900	0	0	0	1.430874	1.376014	1.369251
Brassica_oleracea_newGene_1104	0.854421	0.728413	1.152686	0	0	0.048755
Bo9g175760	10.310505	8.146602	6.792697	46.77639	50.325882	46.186302
Bo3g060290	10.138488	9.899097	6.854148	5.1001	3.803054	3.158708
Bo8g059790	23.070559	19.390366	23.626074	0.177029	0.435542	0
Bo4g021620	1.251645	1.66289	1.418253	0	0	0
Bo7g115110	0.747707	0.379072	0.48045	22.686657	21.450623	23.956364
Brassica_oleracea_newGene_6565	0	0	0.139191	9.812902	9.351017	10.123857
Bo4g149600	4.627636	8.51943	5.960171	0.896137	0.385636	0.526187
Brassica_oleracea_newGene_6699	0	0	0	5.20031	2.211169	5.936954
Bo5g124880	33.992855	32.563389	32.245083	15.205176	15.742476	15.674678
Brassica_oleracea_newGene_3052	2.267054	2.587355	3.081906	1.310748	0.893152	1.106478
Bo9g104880	1.207574	0.882201	1.352033	0.172925	0.486546	0.160798
Bo3g175680	0	0	0	5.718476	7.041186	6.219952
Brassica_oleracea_newGene_6193	2.58813	2.386898	2.361347	0.974196	1.024327	1.107404
Bo1g039560	8.897058	6.776729	7.847914	0	0	0
Brassica_oleracea_newGene_8345	4.25917	4.724408	4.681235	34.602638	34.579189	33.231567
Brassica_oleracea_newGene_8344	6.134358	4.853991	4.955224	0	0	0
Brassica_oleracea_newGene_4875	9.289139	6.668761	5.801049	3.070897	4.71524	4.310347
Bo9g008700	2.416906	3.565457	2.444783	5.269407	5.696344	7.37745
Bo9g072850	1.672738	1.009884	1.374218	14.336752	11.899033	12.244163
Bo5g038630	4.915936	5.028072	5.312653	0.769345	1.363479	0.756211
Bo7g059910	2.755448	1.29495	1.663353	0.52505	0.903431	0.364686
Brassica_oleracea_newGene_1344	64.748734	63.007109	70.598409	0	0	0
Bo7g103820	2.235336	2.066641	2.256208	0.155876	0.199465	0.123594
Bo1g002840	2.12776	3.430195	1.509071	0.357808	0.431224	0.636981
Bo4g145560	21.345116	19.114798	22.096746	5.156125	5.95164	5.903907
Bo3g160910	31.006783	27.484741	28.948032	5.335702	6.631161	6.59527
Bo5g008740	0.294155	0.720598	0.381109	3.132775	2.612163	2.191514
Bo5g132550	15.951451	16.394506	16.417679	67.298904	63.347462	65.535446
Bo2g097390	4.650141	3.398207	4.353163	1.37612	1.513202	2.275022
Bo4g074240	3.462134	2.502038	2.494353	0.900628	0.811365	0.506997
Bo01379s030	0	0	0	5.140042	5.98218	5.160164
Bo8g081900	7.231732	4.579844	4.95081	1.768596	2.298251	2.396553
Bo4g078390	11.172855	10.840961	9.160592	1.549155	1.406696	1.305685
Bo9g020520	0.929065	0.724239	0.917677	7.916051	7.458096	7.260719
Brassica_oleracea_newGene_7387	0.858396	0.326005	0.841677	1.681468	5.166039	2.817755
Bo9g141200	5.091964	3.306651	2.623659	0.398397	0.566357	0.525843
Bo3g068040	40.127743	38.240864	40.747742	11.010254	10.720584	14.008387
Bo3g103020	2.576074	3.171356	4.189525	0	0.119391	0
Bo8g010850	20.385647	23.511076	27.426058	41.250904	61.94894	51.544636
Bo4g173820	16.92528	19.65016	18.038908	1.690373	2.383962	1.813777
Bo4g137650	0.14695	0.158265	0.221501	1.207561	1.907851	0.915382
Bo5g115730	56.401901	55.576378	58.240158	134.140274	113.774361	129.73349
Bo5g140000	3.270707	3.227233	2.65123	0	0	0
Bo3g184520	4.000058	3.10815	3.648555	8.364787	8.308962	10.372252
Brassica_oleracea_newGene_8620	8.657295	11.072732	8.173907	0	0	0
Brassica_oleracea_newGene_8621	3.359465	2.590905	2.476826	0	0	0
Bo4g024670	14.938067	14.236643	15.286755	5.294293	4.92266	6.13554
Bo6g119310	13.353939	15.07644	17.874584	5.767277	6.200821	9.577381
Bo1g053090	0.625696	0.47895	1.007644	1.277931	1.961053	1.428285
Bo3g034900	31.01226	27.434774	29.887892	14.070768	14.327972	12.223696
Bo4g120310	2.033157	4.7533	3.107578	0	0	0.178122
Bo6g092910	9.754939	10.69914	8.605147	26.443813	28.187658	27.430344
Bo1g127310	4.858656	3.569828	3.503023	0.123905	0.283243	0.204099
Bo2g149730	0.846931	1.550958	1.061031	0	0	0
Bo8g106010	3.027309	5.186527	4.964779	0.176425	0	0.125333
Bo6g095640	2.166617	2.37267	2.891363	0.32596	0.218303	0
Bo7g109090	16.756542	15.319442	14.038262	3.456931	2.75176	4.472942
Bo2g081020	0.294448	0.289023	0.366425	0.088243	0	0.040444
Bo1g023860	66.090546	65.520821	64.27256	19.253231	20.843752	17.624502
Bo4g185810	0.677352	0.150588	0.842637	5.609018	7.572533	7.130492
Bo1g011560	5.28318	6.401004	5.324848	2.322835	1.952978	1.385776
Bo05048s010	0	0	0	183.968323	157.973343	167.275803
Bo5g136680	9.625413	6.792708	8.318547	1.453196	2.470389	3.061168
Bo4g200810	2.487035	2.870882	3.39456	7.272127	10.496074	7.369985
Bo1g084870	4.702791	7.843374	5.439249	0.551562	0.864333	0.768182
Bo1g087990	1.180189	1.093659	1.486177	2.885085	3.796607	3.393152
Bo7g106810	1.558127	1.536064	2.059558	0.137264	0.022753	0.350676
Brassica_oleracea_newGene_5198	2.318828	3.198214	1.75367	0.497545	1.332761	0.415526
Bo3g168910	0.214254	0.555396	0.436987	6.896192	5.639722	4.604213
Brassica_oleracea_newGene_6884	14.319088	12.583417	16.765936	0.593089	0.259719	0
Brassica_oleracea_newGene_6888	11.00584	12.361557	11.551842	4.398067	5.319048	4.225193
Bo9g164350	8.486893	10.641573	9.028491	4.521552	3.106352	4.372839
Bo8g002960	0	0	0	2.419658	2.647012	1.891886
Bo5g014720	4.375229	3.615457	4.417671	9.825424	10.110546	9.09925
Bo1g019630	0	0	0	0.395789	0.3335	0.271133
Bo4g050910	12.507642	11.657449	9.155406	3.376201	3.740972	6.08961
Brassica_oleracea_newGene_3635	0	0	0	7.33636	6.859276	6.529109
Bo9g169050	2.252438	2.854116	1.033626	4.700795	4.278759	5.359665
Bo3g018040	2.288615	1.249976	2.468277	1.012915	0.713664	0.377851
Bo8g083750	4.161231	4.598819	2.383427	8.542036	10.15067	12.074853
Bo2g079160	0.993118	1.4596	2.097498	0.345565	0.614858	0.400943
Bo8g106820	0.420846	0.670867	0.20272	6.829991	7.022999	5.592804
Bo6g046500	1.080436	0.810215	0.966668	0	0	0
Bo3g002350	19.556337	18.993042	17.308264	41.586182	46.766212	43.710308
Bo7g059590	1.859927	2.775169	1.827701	0.185559	0.409859	0.17456
Bo4g190130	11.970349	11.490312	11.599077	0.212784	0.509601	0.912087
Bo1g076950	7.059363	8.837991	6.524812	1.238606	0.776275	1.624437
Bo3g157200	0.092665	0.238945	0.01612	0.868075	0.967772	1.267235
Brassica_oleracea_newGene_5102	0	0	0	1.380178	1.975556	1.235669
Bo6g087680	130.950699	146.841385	136.942276	32.059036	35.50766	37.083076
Bo7g009440	12.795081	15.349962	11.840033	0	0	0
Brassica_oleracea_newGene_4627	0.236291	0.268084	0.175294	0.626241	0.84514	0.971112
Bo5g139770	3.556906	2.631486	3.375413	7.42234	6.03979	6.525067
Bo3g012160	6.370593	3.684061	3.748632	1.145234	2.830082	2.4546
Brassica_oleracea_newGene_1562	1.60297	2.274013	2.02797	0	0	0
Brassica_oleracea_newGene_1560	1.71912	1.597474	1.120284	0	0.027264	0
Bo7g081180	9.822074	7.940508	6.839671	2.366024	2.524063	0.598037
Bo5g133290	6.693911	6.680771	6.429111	2.403235	2.186004	1.664666
Bo8g081570	25.760645	20.354906	22.671858	4.452662	6.328588	7.328675
Bo8g108840	134.479965	141.308136	131.642166	16.204767	20.251732	17.59709
Bo01100s020	0	0	0	18.828043	15.818643	18.969984
Brassica_oleracea_newGene_6029	0	0	0	1.622437	1.056925	1.002211
Brassica_oleracea_newGene_2713	2.228262	1.365405	2.305997	0	0	0
Bo9g137260	1.085478	1.128393	1.524481	3.210307	2.142422	2.655001
Bo3g023690	984.390808	907.75592	940.130737	2715.925293	2553.907715	2761.536621
Bo8g066060	1.308221	2.371512	1.268086	8.241494	5.978915	4.377412
Bo4g026670	6.420441	5.379523	5.565576	15.338363	17.213289	15.276855
Bo5g007820	1.401534	0.989488	0.565139	18.017504	17.904692	19.875402
Bo6g100950	16.707561	22.386005	20.249645	52.646664	45.787281	50.323872
Bo1g067360	0	0	0	9.685534	11.515444	13.137134
Bo9g176900	14.813052	13.882419	13.598187	2.513623	2.728519	2.249265
Bo3g123890	14.641073	8.791488	11.383186	0	0	0
Bo5g071270	7.753335	7.034411	7.102045	1.830657	1.956845	2.073713
Bo2g037640	1.35342	1.783908	1.345011	0.305947	0.210722	0.134274
Bo9g108590	0.222883	0.699868	0.504086	1.064798	1.403625	1.988386
Bo2g057530	4.042511	2.897774	3.347753	1.591765	0.689896	1.002262
Bo3g001890	0.331567	0.042591	0.300624	0.683327	1.401614	0.64233
Bo4g104870	8.040491	6.653462	7.416982	3.653122	2.683232	3.707906
Bo6g120350	1.687471	1.229986	1.180058	3.092491	3.021302	4.040528
Bo4g030060	6.071734	5.425829	3.961605	0	0.044214	0.040103
Bo9g140960	17.512409	16.531364	15.981549	8.021463	8.506103	7.995738
Bo2g004100	3.902027	3.780214	3.356045	8.729449	6.953572	7.491456
Bo5g024010	11.958999	16.290371	13.602242	2.035723	2.35922	1.548043
Bo4g149530	1.794642	1.520486	0.853074	0	0	0
Bo5g021400	1.820521	2.618181	3.451204	8.784192	8.518082	10.064077
Bo9g183490	5.140185	3.793701	3.935701	2.007788	1.189965	0.969505
Bo8g028850	6.513524	6.073666	6.312114	18.870823	17.829067	18.744581
Bo2g127200	13.168895	11.857717	11.785627	68.788048	75.850761	72.692711
Bo4g182570	0.098816	0.002571	0	9.191802	11.092211	8.265718
Bo4g169240	74.008148	79.848145	76.197906	3.234623	2.83698	3.755137
Bo9g145870	7.264568	7.861469	10.97496	17.829233	20.25823	23.138809
Bo9g110990	3.805417	4.550165	4.071234	0	0	0
Bo01092s010	3.15657	1.733725	2.137612	0	0.097395	0.386262
Bo6g095870	3.691255	2.827728	4.147626	0	0	0
Bo4g039310	10.10138	12.052196	10.311152	0.88036	1.326507	2.224191
Bo6g119120	2.263432	1.439674	1.416365	8.205067	8.746727	10.018136
Bo1g019960	10.235008	9.673457	8.03164	22.078485	18.348665	18.178106
Bo7g108150	2.463296	2.357991	2.67309	5.591357	6.009657	5.060114
Bo1g073650	0.894494	0.880184	1.07125	0.035464	0.061991	0.211149
Bo5g039240	7.03672	9.335892	7.045266	1.75852	1.676458	1.923653
Bo6g116720	0	0	0	14.723625	12.690056	12.196032
Brassica_oleracea_newGene_6262	2.008306	2.200802	1.491439	0.46781	1.19193	0.759483
Brassica_oleracea_newGene_6263	1.536509	2.277064	1.433726	0.714123	0.588692	0.281338
Bo6g091570	6.095068	5.283542	3.718006	1.3234	2.324083	1.810792
Bo7g097160	2.035686	1.824927	2.666353	0.791062	0.499243	1.059741
Bo6g016900	2.117499	2.649467	1.829356	6.466315	7.518748	7.343958
Bo6g065210	8.535227	8.408269	7.83565	20.724379	22.433699	23.206905
Bo1g053660	9.607969	7.562814	11.793643	4.13807	3.761793	1.831178
Bo5g003100	3.932806	3.662928	4.098604	9.647977	11.469693	10.271468
Bo2g091260	9.351474	5.313184	7.747865	0	0	0
Bo5g122500	4.40519	4.4403	5.088868	1.335824	0.882094	1.445077
Bo9g104780	0.201738	0	0.434039	3.120831	2.988106	4.703293
Bo2g016470	0.786798	0.801945	0.681623	3.302566	2.854985	3.208345
Bo4g125390	0.038328	0	0.185384	1.66399	1.610148	1.623885
Bo5g009660	4.629188	4.237939	3.907875	1.193524	2.019568	1.510631
Bo7g078660	10.633118	8.501715	11.531371	27.045952	24.82132	24.124313
Bo1g049640	18.547626	17.903793	15.814363	53.117554	49.403027	56.000797
Bo6g119830	8.30771	7.221161	7.078281	0.489369	0.671435	0.816549
Bo4g125430	5.105988	6.15114	4.528334	18.341997	20.584497	17.7799
Bo2g012200	0.445186	0.332792	0.318357	4.982612	7.249007	7.214213
Bo4g087080	0.86069	0.964781	0.871492	2.241148	2.035992	2.047144
Brassica_oleracea_newGene_2170	0.301151	0.371474	0.147961	2.108037	1.82951	0.736828
Bo3g009090	1.464396	0.701526	1.766386	0.300862	0.105142	0.310659
Bo9g059230	21.495691	20.242943	17.068121	0.179398	0	0
Brassica_oleracea_newGene_2281	2.85134	4.643297	3.031338	1.223394	1.359466	1.437988
Bo4g061500	2.823975	2.653402	4.01976	0.994646	0.78038	1.031288
Bo8g080650	0.308932	0.294408	0.049145	0.780614	0.998569	1.092133
Bo4g150920	9.398634	2.803226	6.626489	1.011882	1.524563	2.56594
Bo9g173840	9.669553	8.500131	10.718173	0	0.127708	0
Brassica_oleracea_newGene_1738	11.236014	9.268313	8.77508	0	0.042963	0
Brassica_oleracea_newGene_6107	0	0	0	6.50461	6.726551	7.17332
Brassica_oleracea_newGene_8857	12.059423	13.06066	13.834185	0	0	0
Bo2g095330	4.309287	4.907041	3.372053	9.29319	7.891058	8.739931
Bo8g095590	2.670924	2.938527	2.507147	4.513029	7.88142	6.087504
Brassica_oleracea_newGene_8275	2.142428	2.083361	2.272171	0	0	0
Bo1g103480	3.837782	4.964488	4.286896	1.755112	2.170784	1.983184
Bo3g003350	1.166425	0.935307	0.92426	2.412998	3.373035	2.417409
Bo8g105800	16.991959	16.126957	15.294387	6.62028	6.306946	5.667999
Brassica_oleracea_newGene_1759	4.219119	3.184292	3.655405	0	0	0
Bo03444s010	3.235966	2.104865	2.333205	6.846513	7.004683	5.119132
Bo1g048250	11.429714	10.932929	9.728869	0	0	0
Bo3g035570	8.934988	7.733781	10.171458	2.541089	1.405551	1.970704
Bo3g002970	1.133436	0.878234	0.62999	0.32297	0.386827	0.158134
Bo7g075810	18.36516	10.807281	15.491819	0	0	0
Bo4g039380	2.645075	2.106997	2.784692	0.456338	0.361444	0.539203
Bo2g018320	11.60344	11.988032	8.777168	4.096547	4.60462	4.972912
Bo3g064450	0.480228	0.337158	0.799193	3.373851	2.67131	4.261038
Bo7g107650	0.097391	0.763993	0.233625	41.481777	47.980518	41.421745
Bo1g124940	1.510429	1.806723	1.425136	0.459258	0.49607	0.116381
Bo9g006220	10.839665	10.581087	9.097273	3.166325	3.6731	3.410856
Bo3g052360	2.276485	2.351315	2.895648	6.920188	10.072369	9.140403
Bo3g018410	0	0	0	4.903989	7.301568	6.662695
Bo8g101860	11.45505	9.733826	10.001329	1.851663	1.864805	1.940068
Bo4g182480	15.208864	17.384354	15.424195	6.44574	4.930105	6.500273
Bo1g057190	0	0	0	10.592598	10.480376	10.963528
Bo3g172240	2.949566	3.175801	3.512543	1.447104	1.395978	1.498871
Brassica_oleracea_newGene_6816	4.288293	4.272956	4.519181	1.805028	2.091272	2.312571
Bo8g050580	6.337811	7.548299	9.25162	2.088898	1.554221	1.634481
Bo4g008140	8.991722	8.451652	23.696526	40.136215	40.232475	44.77066
Brassica_oleracea_newGene_1543	4.128026	3.122918	5.607144	0	0.141247	0
Bo2g168250	14.915076	13.649149	13.200313	30.392374	24.988407	28.797085
Bo9g044160	2.199387	1.788347	2.861015	0.237869	0.780659	0.896755
Brassica_oleracea_newGene_3506	1.456882	1.930466	2.994234	0	0	0
Brassica_oleracea_newGene_3504	2.953675	3.399767	2.24731	0	0	0
Bo5g086690	0	0	0	1.421076	1.142257	1.564398
Brassica_oleracea_newGene_6683	444.292908	497.203735	434.203339	15.752014	11.385113	14.398177
Bo2g146570	13.527914	15.994493	13.212924	2.154357	1.438961	1.714636
Bo9g130820	2.312183	2.097353	1.989356	0.180866	0.369678	0.369357
Brassica_oleracea_newGene_5838	2.934219	3.79628	2.226801	15.369594	21.842623	19.184093
Bo7g045210	6.051213	10.12584	9.803825	2.128046	0.918837	1.294113
Bo2g010190	0.92245	1.555632	1.18609	0.042372	0.144735	0.3532
Brassica_oleracea_newGene_6680	58.994469	51.467369	50.50198	7.455298	7.706329	8.161267
Bo07997s010	8.55146	10.644332	8.973159	21.063284	23.521488	25.016516
Bo4g139790	3.478203	3.488719	3.522847	8.547053	9.175196	8.464985
Brassica_oleracea_newGene_7997	0	0	0	7.367657	5.962088	6.869905
Brassica_oleracea_newGene_7999	0	0	0	7.045473	4.544366	5.79775
Brassica_oleracea_newGene_7998	1.728902	1.714353	2.012394	0	0	0
Bo2g095640	0.518421	0.400753	0.255205	2.202879	1.921673	3.510771
Bo7g080640	0.396513	0.201172	0.293339	4.472692	3.630251	3.562887
Bo8g081990	0.104939	0	0	18.431122	18.809673	17.804249
Bo1g048090	2.579325	2.743149	2.695757	0.822531	0.856827	1.011396
Bo2g029160	9.530548	7.271405	7.719068	0	0	0
Bo5g134760	1.488232	2.37743	0.956755	0.118711	0.257602	0.06531
Bo4g191640	1.751657	1.892929	1.517564	0.124238	0.399741	0.28443
Bo8g029020	185.898529	182.35994	200.20726	0.968811	0.625133	0.673098
Bo1g088070	0.455331	0.972934	0.655037	3.025654	4.722073	4.726645
Bo3g068510	1.496781	2.737907	1.239262	7.968853	9.32497	8.855803
Bo8g099370	0.967935	0.706092	1.40366	5.698181	5.789721	5.869906
Bo9g176100	0.342117	0.917586	1.380862	2.190463	3.156902	2.256474
Bo3g012980	12.65903	13.904502	17.064871	4.76269	3.471002	5.893329
Bo1g149000	23.611115	22.198767	19.317242	6.088494	7.823366	5.052671
Brassica_oleracea_newGene_2003	0.973508	2.562071	2.515161	0	0	0.037416
Brassica_oleracea_newGene_7037	5.579046	2.986703	1.779421	0	0	0
Brassica_oleracea_newGene_2327	19.23638	20.153408	17.155442	3.571933	3.622487	3.717489
Brassica_oleracea_newGene_2328	0	0	0	7.4719	11.22781	7.694441
Bo4g071690	0.848991	1.594505	1.519866	0	0.198702	0.332059
Bo9g009790	1.828803	1.534264	2.373493	0.832805	0.672019	0.438639
Bo5g007660	18.444506	15.75087	16.058487	5.926757	5.787534	5.61472
Bo4g182320	1.364665	1.630151	1.38734	11.938476	13.092695	12.289466
Bo2g137340	1.668702	1.909531	2.410679	11.312034	11.767635	11.281829
Bo01163s010	29.494823	38.91032	31.158859	6.321952	3.194426	5.016566
Bo1g038980	6.540512	5.902327	4.481339	1.975256	2.567544	2.234666
Brassica_oleracea_newGene_1676	5.248034	6.563151	5.780235	0	0	0
Brassica_oleracea_newGene_1670	1.57581	1.650727	2.058607	0	0	0
Bo6g123900	7.24546	6.945206	7.229679	1.867493	1.904682	1.386197
Bo6g122360	37.946682	40.920204	36.649887	105.291695	95.174095	98.204674
Bo5g038570	2.392309	2.720764	3.37622	0.557119	1.171265	0.83116
Bo1g033170	11.896178	11.828617	11.647367	46.530094	49.175213	51.123108
Bo3g071570	6.764421	4.215696	7.453043	3.249074	1.139096	0.909334
Bo7g065210	7.66629	5.155522	7.25845	0	0	0
Brassica_oleracea_newGene_8191	4.429573	3.833164	4.24855	0	0	0
Bo4g194400	2.185376	1.771403	2.536154	7.145989	3.858776	7.299234
Bo3g005020	0.331819	0.351293	0.244947	0.020965	0.029502	0.13405
Bo4g045500	0	0	0	2.783573	3.901628	3.240073
Bo9g135380	2.355135	2.532147	2.562138	4.603773	5.718049	5.101756
Bo01092s030	2.91336	2.060532	1.134012	0	0	0
Bo4g166610	8.318644	11.08565	10.135298	0.747311	0.986456	1.22928
Bo6g097080	1.884866	1.841271	1.361238	0.126111	0	0.18632
Bo00673s190	0.909705	0.791515	0.786431	0.254909	0	0.239427
Bo6g120660	36.190174	36.375084	32.766037	17.170321	18.013842	16.173164
Bo1g016840	15.335444	18.125093	18.994684	4.328575	7.878298	9.841757
Bo1g151740	0.644712	0.752492	0.157874	2.317495	3.384026	2.425756
Bo1g017460	0	0	0	1.67089	2.983856	1.60161
Brassica_oleracea_newGene_394	0.10143	0	0	2.67496	2.473173	2.510512
Brassica_oleracea_newGene_397	0	0	0	4.071982	4.196229	4.832606
Brassica_oleracea_newGene_391	1.527183	1.195451	1.614654	0.172607	0.288658	0.335943
Bo1g094340	0	0	0	6.58712	4.184477	6.318493
Brassica_oleracea_newGene_399	0	0	0	2.19947	2.158851	2.538047
Bo9g164020	2.032966	2.416249	1.951868	5.871531	6.602592	7.916058
Bo6g050970	0.4787	1.174427	0.766583	2.70364	2.873078	2.45662
Bo2g048110	0.94221	1.592205	1.094033	0.145218	0.290691	0.20427
Bo5g055750	2.983078	3.21566	3.652359	1.178978	0.384071	0.401242
Bo3g061670	26.498186	33.542267	34.099846	72.786247	57.14629	60.874626
Bo3g034470	0.921119	0.881544	0.673341	2.063849	1.883732	2.091196
Bo2g130150	0.50859	0.871462	0.870376	0.40882	0.278342	0.299685
Bo7g064580	3.652743	3.068861	3.523268	7.461949	6.57723	9.747129
Bo1g015020	1.946876	0.893194	1.036018	0.164212	0.626373	0.059185
Bo3g036930	4.527917	3.421885	2.106464	0.514603	0.143836	0.362557
Brassica_oleracea_newGene_5202	11.472428	12.146027	9.673102	4.910421	5.197041	4.859284
Bo1g008280	3.334658	2.959484	2.326467	5.951365	8.130872	6.617771
Bo2g017870	0.958867	0.242903	1.211335	3.947951	3.227481	2.765603
Bo7g095360	1.874362	2.245243	2.852046	0.075682	0	0
Bo1g058820	2.423429	2.665405	1.865287	8.163385	6.930017	7.591878
Bo7g114290	0.695456	0.481465	0.157501	2.629289	2.652599	2.213362
Bo8g005940	2.127561	3.044402	2.468604	1.351114	1.439184	0.750997
Bo8g001350	22.706915	22.889503	20.810333	44.076538	52.700428	50.95311
Brassica_oleracea_newGene_7228	3.454629	2.919086	3.506201	0	0	0
Bo6g108930	6.593511	6.702377	6.131779	0.476205	0.059905	0.318253
Bo5g123390	44.489151	46.744843	45.037464	3.443109	2.497109	2.992698
Brassica_oleracea_newGene_4153	0.617221	0.790623	0.61235	0	0.068891	0
Brassica_oleracea_newGene_4155	20.784029	18.555231	19.082726	2.701957	1.951024	1.423917
Bo8g034280	7.397658	3.593984	5.39842	0	0	0
Bo3g091340	1.570674	1.758603	1.554972	7.104002	5.809247	7.371524
Bo00934s050	11.456302	11.625125	13.48013	4.99649	4.8281	4.884458
Bo2g124410	1.207637	1.357907	1.274561	3.961728	2.809514	5.339165
Bo6g074730	0	0	0	1.386417	0.651106	0.649619
Bo2g025180	1.984232	1.222445	1.913719	0	0	0
Bo2g024630	3.175303	3.422024	2.755403	0.211327	0	0.269245
Bo9g184730	2.794667	3.266834	3.649543	1.348136	1.436387	1.773665
Bo3g012470	1.159406	1.859801	0.962864	0.603738	0.512585	0.204933
Brassica_oleracea_newGene_6797	0	0	0	1.25161	3.653912	3.561038
Brassica_oleracea_newGene_6790	0	0	0	2.748086	5.528977	7.037606
Bo1g057070	0.130244	0.179316	0.440535	1.299317	1.192791	1.280194
Brassica_oleracea_newGene_6798	0	0	0.026013	5.932998	3.90664	3.815901
Brassica_oleracea_newGene_3318	1.474056	3.020338	0.714887	4.747707	4.457928	3.406557
Bo3g167190	0	0	0	1.622103	1.588812	2.443478
Bo5g002690	5.028555	3.920327	4.610472	16.744549	14.878737	15.606646
Bo8g042240	4.593563	8.281703	7.375786	2.235017	2.649306	0.568434
Brassica_oleracea_newGene_606	1.931148	1.354983	2.468401	0.373792	0	0.181396
Brassica_oleracea_newGene_8423	8.565737	7.2962	8.458574	0	0	0
Bo8g059690	1.061345	1.229575	1.289825	3.409476	3.09311	3.340558
Brassica_oleracea_newGene_1267	7.190125	4.286997	4.664196	0	0	0
Bo9g028920	3.097082	2.819598	2.026895	10.929612	7.65425	8.939267
Bo9g175970	32.724083	30.205091	34.994183	13.254428	12.835285	13.640277
Bo2g028930	0.471614	0.429442	0.772525	3.790174	2.970764	3.057373
Bo7g075410	0.512926	0.381104	0.270734	1.912326	1.600809	1.69967
Bo4g025890	21.452261	21.245556	19.228045	41.165855	43.117298	42.639858
Bo8g115900	9.248541	9.158874	8.037191	0	0.070979	0.122281
Bo5g004030	9.336067	10.10035	9.767455	23.522507	25.425907	23.678095
Bo2g134790	3.28295	5.000957	3.549945	1.031291	0.944249	1.123381
Bo2g022090	77.807175	83.310104	86.596573	310.680939	293.73407	301.367706
Bo3g076270	12.254584	13.461895	9.153541	0	0	0
Bo2g098900	1.290199	1.464326	1.159186	0.528377	0.373623	0.545096
Brassica_oleracea_newGene_151	0	0	0	14.839999	13.729533	14.973491
Bo1g078910	6.355207	4.352265	2.89345	2.264662	1.146976	0.967189
Bo3g031820	0.68465	0.631888	0.447906	2.867045	2.337987	1.393718
Bo9g066820	0.318247	0.420729	0.35817	1.163899	0.566748	0.779027
Bo3g068490	1.253338	0.991236	1.414268	7.46739	9.399458	8.438031
Bo9g184760	4.378234	2.360056	3.567338	1.291274	0.81509	0.655699
Bo8g090060	66.956947	64.837189	69.441193	11.374664	13.079773	12.744603
Bo7g075440	9.383973	9.269724	8.307197	0	0	0
Bo9g183420	4.104585	5.733205	5.030628	0.974064	1.551769	1.166689
Bo6g031750	1.489868	1.258729	1.200047	5.283315	8.091522	8.360532
Bo4g187380	1.651547	1.153459	1.190984	0.381001	0.803239	0.523824
Brassica_oleracea_newGene_847	7.079813	8.823724	6.454231	3.229539	2.543785	2.785801
Brassica_oleracea_newGene_846	3.447039	2.481143	2.439125	1.453125	1.206444	0.961423
Bo6g080830	0.450229	0.410453	0.301836	1.15646	0.932033	1.074317
Bo5g130440	1.357152	2.919278	2.358815	13.655353	6.606069	8.867803
Bo4g035050	86.652176	100.787109	78.417122	0	0	0.082916
Brassica_oleracea_newGene_8740	2.560906	3.08603	2.938619	0	0	0
Bo6g121770	1.224211	2.213853	1.363806	0.243059	0.150554	0.164503
Bo2g127280	0	0.011173	0	8.462072	8.548759	8.628053
Bo9g173750	227.923309	230.241333	232.30954	95.461212	119.874641	107.904541
Bo1g129910	0.140886	0.295559	0.078068	1.561016	2.11228	0.943212
Bo6g123730	3.267487	2.97639	4.421198	1.622388	2.106628	1.31443
Bo6g119210	0.313625	0.221253	0.566309	5.241391	4.946332	5.343385
Bo7g100670	9.089558	12.725177	11.633367	4.870069	3.597034	5.426321
Bo4g195650	68.464844	73.66851	69.038094	20.748329	19.354195	20.054708
Bo4g134730	9.136231	8.757667	6.882163	4.526909	3.624566	3.897234
Bo2g024030	4.789323	3.137284	3.350456	11.002526	5.971842	7.217587
Bo8g077560	4.121507	6.215873	4.176167	33.877598	30.365883	34.934528
Bo9g176810	11.905813	10.639874	10.994875	3.676898	3.503664	4.007698
Bo8g069740	3.123737	2.149657	2.271953	0.996168	0.842877	1.608462
Bo5g148540	0	0.040678	0	0.437971	0.755209	0.573908
Bo9g113940	11.34638	9.804785	7.889407	4.465457	4.075455	4.772653
Bo9g041010	4.951069	3.807428	3.077088	0.723896	0.491579	0.71021
Bo5g050680	5.680254	5.643432	6.10626	0.933853	0.959909	2.054686
Bo4g199770	5.943437	4.641507	3.800833	0.854376	0.675645	0.696566
Brassica_oleracea_newGene_3789	0.259081	0.156028	0.159817	0.762833	1.211459	2.38188
Bo2g038930	142.366425	127.172829	143.140533	362.259277	309.17569	342.917847
Bo6g112680	54.974377	51.99387	49.522591	20.235218	23.477964	21.768559
Bo2g150470	21.507809	25.196199	23.454996	0	0	0
Brassica_oleracea_newGene_6966	0.168823	0.158349	0	0.977804	0.960164	1.292114
Bo3g021600	0	0.235122	0	6.753044	6.156237	5.521877
Bo4g179520	1.302573	1.966079	1.108219	0.380022	0.253159	0.603442
Bo2g023870	0.136605	0.836394	0.521287	1.860833	1.270598	1.835747
Bo7g059750	11.867574	14.144493	13.484521	6.907605	5.736517	5.136831
Bo3g018120	5.530817	5.413306	5.126832	12.225694	11.662662	11.168826
Bo9g084700	50.92075	34.806362	41.005768	8.022207	15.777616	24.931915
Brassica_oleracea_newGene_5434	8.034254	8.060522	7.57237	0	0	0
Brassica_oleracea_newGene_5435	0	0	0	4.115157	3.423635	4.080584
Brassica_oleracea_newGene_5437	0	0	0	3.352005	3.403273	3.048875
Bo8g081490	1.456015	1.169945	1.192919	0.398071	0.116655	0.18313
Bo7g119280	0.283208	0.2477	0.478193	2.910664	2.192491	2.844282
Bo4g120620	1.222012	1.484514	1.164533	3.758617	3.282343	3.894889
Bo6g047920	28.573774	33.168335	29.26631	61.574112	65.477058	60.492481
Bo9g003830	0	0	0	0.895239	1.148106	0.948906
Bo22102s010	31.759361	35.096054	40.467632	81.442085	77.50798	73.614883
Bo5g085180	1.493995	2.212959	2.498493	5.246409	3.883387	5.007549
Bo8g110850	0.805051	0.469046	1.100672	4.418651	4.689713	4.76006
Bo1g139110	3.059788	2.285144	1.98352	0.45442	0.83953	0.68072
Bo6g104030	2.235167	2.483839	2.52301	5.921066	5.784872	4.469165
Brassica_oleracea_newGene_4472	1.994493	1.639599	1.616313	0	0	0
Bo9g140980	3.755431	5.074174	6.035197	0.116711	0	0.274531
Bo8g002690	5.064167	4.260904	2.895518	30.078911	25.318375	28.847866
[truncated: 3,828 more rows]
