# Supplementary material for: Integrated metabolome and transcriptome analyses reveal the role of BoGSTF12 in anthocyanin accumulation in Chinese kale (Brassica oleracea var. alboglabra)
Source: BMC Plant Biol. 2024 Apr 25;24:335. doi: 10.1186/s12870-024-05016-5 (PMC11044404; doi:10.1186/s12870-024-05016-5)
Supplement: Supplementary file 7 — Supplementary Material 7: Table S7: List of all significant GO enrichment analyses [file 12870_2024_5016_MOESM7_ESM.xls]

Table S7: GO_enrichment stats
#GO_classify1	GO_classify2	All genes	DEGs
#Total_gene		39908	1716
cellular component	extracellular region	845	46
cellular component	cell	12535	532
cellular component	nucleoid	39	3
cellular component	membrane	11731	514
cellular component	cell junction	408	15
cellular component	membrane-enclosed lumen	947	27
cellular component	macromolecular complex	3314	126
cellular component	organelle	10071	425
cellular component	other organism	330	21
cellular component	other organism part	330	21
cellular component	extracellular region part	71	2
cellular component	organelle part	3740	151
cellular component	membrane part	10392	461
cellular component	synapse part	9	0
cellular component	cell part	12535	532
cellular component	synapse	9	0
cellular component	symplast	387	15
cellular component	supramolecular complex	225	8
molecular function	transcription factor activity, protein binding	188	7
molecular function	nucleic acid binding transcription factor activity	1297	78
molecular function	catalytic activity	16133	706
molecular function	signal transducer activity	177	7
molecular function	structural molecule activity	921	36
molecular function	transporter activity	1817	71
molecular function	binding	18712	827
molecular function	electron carrier activity	276	8
molecular function	antioxidant activity	255	13
molecular function	metallochaperone activity	4	0
molecular function	protein tag	10	0
molecular function	chemoattractant activity	1	0
molecular function	translation regulator activity	6	0
molecular function	nutrient reservoir activity	72	2
molecular function	molecular transducer activity	153	3
molecular function	molecular function regulator	744	31
biological process	reproduction	1007	40
biological process	immune system process	214	15
biological process	behavior	27	1
biological process	metabolic process	15622	701
biological process	cellular process	14979	642
biological process	reproductive process	1004	40
biological process	biological adhesion	10	0
biological process	signaling	1381	57
biological process	multicellular organismal process	1650	68
biological process	developmental process	1639	67
biological process	growth	179	7
biological process	locomotion	67	0
biological process	single-organism process	9883	411
biological process	rhythmic process	59	4
biological process	response to stimulus	4247	208
biological process	localization	3606	127
biological process	multi-organism process	938	47
biological process	biological regulation	6785	287
biological process	cellular component organization or biogenesis	3116	109
biological process	cell aggregation	3	0
biological process	detoxification	310	18
