# Supplementary material for: Integrated metabolome and transcriptome analyses reveal the role of BoGSTF12 in anthocyanin accumulation in Chinese kale (Brassica oleracea var. alboglabra)
Source: BMC Plant Biol. 2024 Apr 25;24:335. doi: 10.1186/s12870-024-05016-5 (PMC11044404; doi:10.1186/s12870-024-05016-5)
Supplement: Supplementary file 8 — Supplementary Material 8: Table S8: List of all KEGG enrichment pathways [file 12870_2024_5016_MOESM8_ESM.xls]

Table S8: KEGG pathways
#KEGG_n	1717	KEGG_N
#Pathway	ko_ID	DE genes	gene	DEgene_all	gene_all
Nitrogen metabolism	ko00910	15	144	1717	18996	Bo1g119140;Bo2g008640;Bo2g012160;Bo2g052760;Bo3g170630;Bo4g136670;Bo4g173720;Bo5g155090;Bo6g010810;Bo6g082020;Bo6g111010;Bo7g021400;Bo7g057650;Bo8g082180;Bo9g163050	K01915+K00261+K01673+K01915+K01673+K01915+K01501+K01673+K01673+K10534+K01673+K00366+K01673+K01674+K01915
Plant hormone signal transduction	ko04075	164	1246	1717	18996	Bo00615s190;Bo1g003500;Bo1g004760;Bo1g006930;Bo1g016790;Bo1g019730;Bo1g028450;Bo1g037700;Bo1g048130;Bo1g094390;Bo1g105900;Bo1g128360;Bo1g138910;Bo1g138980;Bo1g151890;Bo21255s010;Bo2g009670;Bo2g014140;Bo2g014200;Bo2g014210;Bo2g014230;Bo2g028820;Bo2g030310;Bo2g041710;Bo2g046090;Bo2g064200;Bo2g079110;Bo2g081020;Bo2g085040;Bo2g092800;Bo2g094690;Bo2g095280;Bo2g127460;Bo2g152940;Bo2g168230;Bo2g168250;B…	K14431+K14494+K14487+K14488+K14484+K13413+K14488+K14495+K14487+K14498+K14490+K14484+K14488+K14491+K14484+K14504+K14431+K14488+K14488+K14488+K14488+K14491+K14504+K14487+K14496+K14491+K14497+K13415+K14488+K13946+K13413+K14491+K13413+K13413+K14484+K13422+K14487+K13463+K14487+K14496+K13415+K13416+K13946+K14496+K14492+K14492+K14487+K14487+K13416+K13416+K13415+K14488+K14488+K13422+K14431+K14492+K14494+…
Purine metabolism	ko00230	21	255	1717	18996	Bo00944s020;Bo02561s010;Bo1g037300;Bo1g049500;Bo1g053010;Bo3g096460;Bo4g105170;Bo4g108000;Bo4g111030;Bo4g111060;Bo5g088280;Bo6g094750;Bo6g125770;Bo8g083320;Bo8g092170;Bo8g097250;Bo8g106910;Bo9g028140;Bo9g090930;Brassica_oleracea_newGene_4459;Brassica_oleracea_newGene_6680	K00942+K00873+K00940+K00856+K14977+K00860+K00873+K00873+K01939+K00942+K00948+K13484+K00759+K11808+K10807+K01513+K01510+K00873+K00940+K01768+K00856
Folate biosynthesis	ko00790	4	58	1717	18996	Bo3g042380;Bo4g194620;Bo5g132370;Bo5g136160	K13998+K03635+K00079+K01633
Cyanoamino acid metabolism	ko00460	26	218	1717	18996	Bo1g025520;Bo1g033080;Bo1g042970;Bo1g118960;Bo1g118970;Bo2g023830;Bo3g134180;Bo3g137200;Bo3g137210;Bo4g022770;Bo4g022780;Bo4g098550;Bo4g130960;Bo4g169230;Bo4g173720;Bo4g199780;Bo5g134680;Bo6g076810;Bo6g089150;Bo7g107570;Bo9g175740;Bo9g175750;Bo9g175760;Bo9g177260;Brassica_oleracea_newGene_5198;Brassica_oleracea_newGene_8053	K05350+K00600+K05350+K05350+K05350+K13035+K05349+K01188+K01188+K01188+K01188+K05349+K00600+K01188+K01501+K01188+K01188+K01188+K01188+K05350+K01188+K01188+K01188+K12153+K01188+K01188
Glycerophospholipid metabolism	ko00564	32	321	1717	18996	Bo00983s010;Bo01004s030;Bo01023s010;Bo1g014280;Bo1g027220;Bo2g029160;Bo2g127270;Bo3g002590;Bo3g035700;Bo3g067960;Bo4g017370;Bo4g029790;Bo4g111010;Bo4g145240;Bo4g187400;Bo4g195730;Bo6g014430;Bo6g039490;Bo6g087190;Bo6g087680;Bo6g099090;Bo8g020580;Bo8g065490;Bo8g077160;Bo9g002300;Bo9g028310;Bo9g028320;Bo9g069840;Bo9g085810;Bo9g091160;Bo9g174940;Brassica_oleracea_newGene_1086	K14674+K13519+K16818+K00901+K00981+K00901+K00901+K14674+K00006+K06130+K16818+K13508+K13523+K01126+K13508+K13510+K05929+K06130+K01126+K05929+K01126+K16818+K00993+K01114+K13508+K00901+K00901+K18693+K14156+K01126+K00901+K18696
Cutin, suberine and wax biosynthesis	ko00073	14	166	1717	18996	Bo1g002560;Bo1g078730;Bo2g010940;Bo2g068430;Bo2g079160;Bo2g083910;Bo3g151290;Bo3g170480;Bo5g137290;Bo6g112250;Bo8g106960;Bo8g117940;Bo9g148400;Brassica_oleracea_newGene_2012	K15405+K15406+K15406+K17991+K15403+K15405+K15405+K13356+K21995+K17991+K15403+K15398+K13356+K15404
Betalain biosynthesis	ko00965	8	54	1717	18996	Bo3g099230;Bo4g139060;Bo6g086440;Bo6g109180;Bo6g118870;Bo8g080350;Bo9g008730;Bo9g026060	K15777+K15777+K15777+K15777+K15777+K15777+K15777+K15777
Histidine metabolism	ko00340	9	80	1717	18996	Bo1g007480;Bo1g024440;Bo1g087770;Bo2g150270;Bo4g137920;Bo5g076420;Bo6g114420;Bo8g081720;Brassica_oleracea_newGene_3862	K00128+K19787+K00765+K14152+K01663+K00128+K00817+K14152+K19787
One carbon pool by folate	ko00670	4	57	1717	18996	Bo02178s010;Bo1g033080;Bo3g042380;Bo4g130960	K00288+K00600+K13998+K00600
Plant-pathogen interaction	ko04626	195	1482	1717	18996	Bo00578s040;Bo00579s130;Bo00913s010;Bo01178s020;Bo01223s030;Bo01234s020;Bo01895s010;Bo02619s010;Bo03074s010;Bo03352s010;Bo04843s010;Bo07027s010;Bo1g002540;Bo1g005570;Bo1g006790;Bo1g007200;Bo1g008260;Bo1g011740;Bo1g014680;Bo1g019730;Bo1g020200;Bo1g037170;Bo1g048080;Bo1g058820;Bo1g068500;Bo1g131070;Bo2g006650;Bo2g007520;Bo2g012390;Bo2g014070;Bo2g023730;Bo2g024040;Bo2g025570;Bo2g037660;Bo2g037680;Bo…	K02183+K13412+K16225+K13448+K09487+K13447+K09487+K13447+K13447+K09487+K13420+K13457+K13424+K15397+K13430+K18878+K13457+K18878+K16224+K13413+K13459+K13434+K13459+K13466+K13435+K13428+K13459+K13424+K13424+K16225+K13466+K18834+K16224+K04079+K13456+K13466+K05391+K13425+K13430+K13413+K16224+K18835+K12795+K13448+K16226+K13413+K09487+K23865+K13413+K20600+K13430+K13430+K13412+K16224+K13428+K13416+K13466+…
Amino sugar and nucleotide sugar metabolism	ko00520	58	418	1717	18996	Bo01042s030;Bo01143s050;Bo01362s010;Bo04537s010;Bo04756s020;Bo1g021960;Bo1g021980;Bo1g037320;Bo1g059340;Bo1g126270;Bo2g151530;Bo2g151840;Bo2g161060;Bo2g166310;Bo2g167660;Bo3g010540;Bo3g036670;Bo3g036730;Bo3g062830;Bo3g160930;Bo4g020920;Bo4g038660;Bo4g039230;Bo4g150910;Bo4g166760;Bo4g194450;Bo4g195810;Bo5g050680;Bo5g063240;Bo5g065700;Bo6g026070;Bo6g100980;Bo6g112420;Bo6g116540;Bo6g122120;Bo6g12430…	K00975+K12373+K00844+K18677+K01784+K01183+K01183+K01784+K01711+K00963+K15920+K10046+K08678+K15920+K01711+K13379+K01183+K01183+K01209+K01183+K01183+K01183+K12448+K00847+K08678+K01183+K17497+K01183+K12448+K00972+K12448+K00847+K01840+K02377+K12450+K08678+K15920+K02377+K01711+K08678+K08678+K13648+K13648+K15920+K15920+K01784+K00965+K00770+K00012+K16190+K01209+K01209+K01209+K01183+K00847+K12447+K15920+…
Ribosome biogenesis in eukaryotes	ko03008	23	300	1717	18996	Bo01239s040;Bo1g010390;Bo1g124960;Bo1g141460;Bo2g008940;Bo2g050510;Bo2g155040;Bo3g005020;Bo3g005030;Bo3g023930;Bo3g025130;Bo3g101520;Bo4g078390;Bo4g140650;Bo5g010720;Bo5g088160;Bo6g116810;Bo6g124240;Bo7g003520;Bo7g095920;Bo7g095960;Bo7g097440;Bo9g030960	K07178+K03097+K14558+K03115+K11129+K14536+K14565+K14558+K14558+K14571+K14571+K03115+K12619+K03115+K06943+K14572+K03097+K06943+K11130+K03097+K03097+K11883+K14544
Fatty acid biosynthesis	ko00061	11	119	1717	18996	Bo01678s020;Bo1g070860;Bo3g039570;Bo3g074920;Bo3g091850;Bo6g010860;Bo7g093680;Bo9g030940;Bo9g070220;Bo9g075880;Bo9g163350	K09458+K03921+K01897+K01963+K01897+K11262+K01897+K01897+K01963+K03921+K03921
Brassinosteroid biosynthesis	ko00905	8	38	1717	18996	Bo01514s010;Bo1g005700;Bo2g149400;Bo5g132180;Bo7g088640;Bo7g117920;Bo9g008990;Bo9g177000	K09587+K12637+K12640+K12638+K12640+K12637+K12640+K09588
Flavone and flavonol biosynthesis	ko00944	4	7	1717	18996	Bo8g002690;Bo9g174880;Bo9g174900;Brassica_oleracea_newGene_7977	K13264+K05280+K05280+K10757
Benzoxazinoid biosynthesis	ko00402	6	36	1717	18996	Bo3g018010;Bo3g018030;Bo3g018040;Bo3g018080;Bo6g069770;Bo8g095980	K13229+K13229+K13229+K13229+K13227+K13229
Other types of O-glycan biosynthesis	ko00514	5	35	1717	18996	Bo00834s020;Bo4g157490;Bo4g157500;Bo4g183390;Bo7g081150	K20783+K20782+K20782+K20784+K18134
Cysteine and methionine metabolism	ko00270	21	315	1717	18996	Bo1g101280;Bo2g044560;Bo3g024030;Bo3g043020;Bo3g055620;Bo3g057390;Bo4g092860;Bo4g094190;Bo5g014720;Bo5g017350;Bo6g083360;Bo7g055960;Bo7g082260;Bo7g119610;Bo8g074990;Bo8g091420;Bo8g102270;Bo8g102640;Bo8g108490;Bo9g091320;Brassica_oleracea_newGene_5240	K01251+K01251+K00837+K01762+K01611+K00025+K05933+K14454+K00558+K05933+K05933+K00797+K00547+K01244+K00797+K01760+K00815+K05933+K05933+K20772+K00826
Steroid biosynthesis	ko00100	7	93	1717	18996	Bo00983s010;Bo3g002590;Bo3g009310;Bo5g050750;Bo5g078790;Bo7g040410;Bo8g027270	K14674+K14674+K00559+K08242+K00213+K01853+K05917
Tropane, piperidine and pyridine alkaloid biosynthesis	ko00960	10	117	1717	18996	Bo2g105250;Bo4g094190;Bo4g169210;Bo4g169240;Bo4g191620;Bo6g114420;Bo7g061470;Bo7g117740;Bo8g089600;Bo8g102270	K00276+K14454+K08081+K08081+K00276+K00817+K00276+K00276+K08081+K00815
Protein export	ko03060	10	166	1717	18996	Bo1g039430;Bo1g047950;Bo2g168300;Bo3g017360;Bo3g106830;Bo4g186410;Bo4g195800;Bo5g050710;Bo7g044850;Bo9g016340	K07342+K10956+K09540+K09481+K09648+K03100+K03110+K09540+K09647+K09648
Protein processing in endoplasmic reticulum	ko04141	56	676	1717	18996	Bo00285s560;Bo00418s120;Bo00895s050;Bo00966s030;Bo01223s030;Bo01564s010;Bo01895s010;Bo03352s010;Bo1g025630;Bo1g034700;Bo1g039430;Bo1g047950;Bo1g078880;Bo1g094210;Bo1g139130;Bo2g013030;Bo2g024770;Bo2g037660;Bo2g137340;Bo2g155640;Bo2g168300;Bo3g003860;Bo3g009560;Bo3g017360;Bo3g034880;Bo3g034920;Bo3g036020;Bo3g065020;Bo3g071820;Bo3g074810;Bo3g169240;Bo4g047260;Bo4g061450;Bo4g081170;Bo4g106410;Bo5g02…	K13250+K03283+K10666+K13993+K09487+K03347+K09487+K09487+K13993+K07151+K07342+K10956+K09486+K01456+K03283+K03283+K09580+K04079+K09487+K14026+K09540+K03283+K13250+K09481+K03237+K04079+K04374+K03283+K14018+K03283+K03347+K14006+K13993+K03283+K03094+K10839+K09540+K09523+K09517+K09580+K03283+K10666+K13993+K10666+K07953+K04374+K03094+K08057+K03283+K10661+K04079+K03237+K09562+K09562+K03283+K03283
Carbon metabolism	ko01200	78	741	1717	18996	Bo00673s190;Bo00884s040;Bo00930s030;Bo01087s040;Bo01160s020;Bo01362s010;Bo02561s010;Bo07997s010;Bo1g003250;Bo1g003330;Bo1g008520;Bo1g009890;Bo1g016640;Bo1g026920;Bo1g033080;Bo1g078910;Bo1g133310;Bo1g138230;Bo2g008640;Bo2g012200;Bo2g012910;Bo2g034070;Bo2g101810;Bo2g167770;Bo3g008990;Bo3g009400;Bo3g030100;Bo3g030160;Bo3g035690;Bo3g057390;Bo3g066150;Bo3g066500;Bo3g068570;Bo3g074920;Bo3g141330;Bo4g03…	K01601+K14272+K00232+K05605+K00051+K00844+K00873+K01595+K00033+K01610+K00281+K00850+K00850+K00121+K00600+K01057+K11517+K05605+K00261+K00122+K01647+K00850+K00031+K00234+K00036+K01689+K00850+K01689+K00121+K00025+K11517+K01595+K00382+K01963+K00036+K00927+K02437+K00161+K00161+K14454+K00873+K00873+K01647+K00600+K05605+K00134+K00814+K00121+K00948+K00855+K00863+K01595+K05605+K00658+K00927+K15919+K15893+…
Pantothenate and CoA biosynthesis	ko00770	7	114	1717	18996	Bo1g007480;Bo3g071380;Bo3g073010;Bo4g192890;Bo5g076420;Bo8g097250;Brassica_oleracea_newGene_5240	K00128+K01598+K17839+K17839+K00128+K01513+K00826
RNA degradation	ko03018	42	465	1717	18996	Bo00629s170;Bo00950s050;Bo1g009890;Bo1g016640;Bo1g019310;Bo2g017790;Bo2g023790;Bo2g034070;Bo2g093180;Bo3g003840;Bo3g009400;Bo3g009860;Bo3g030100;Bo3g030160;Bo3g065560;Bo3g120940;Bo4g078390;Bo4g177980;Bo4g181730;Bo4g182970;Bo5g007660;Bo5g008520;Bo5g023920;Bo5g102370;Bo5g118500;Bo5g118690;Bo5g118820;Bo5g132500;Bo5g141200;Bo6g120860;Bo7g014030;Bo7g035390;Bo7g117230;Bo8g067350;Bo8g082380;Bo9g009630;B…	K04077+K08311+K00850+K00850+K13126+K12614+K12581+K00850+K12598+K04077+K01689+K00962+K00850+K01689+K04077+K12581+K12619+K12604+K04077+K12603+K14442+K12605+K04077+K12598+K12603+K12626+K01148+K04077+K12589+K12622+K13126+K04077+K12585+K04077+K01689+K12624+K13126+K12581+K04077+K11600+K12598+K12598
Glycerolipid metabolism	ko00561	32	280	1717	18996	Bo00983s010;Bo01004s030;Bo1g007480;Bo1g014280;Bo1g017120;Bo1g059110;Bo2g009050;Bo2g021840;Bo2g029160;Bo2g127270;Bo3g001310;Bo3g002590;Bo3g057300;Bo4g029790;Bo4g111010;Bo4g187400;Bo5g076420;Bo5g122620;Bo5g126160;Bo5g131590;Bo7g072750;Bo8g030940;Bo8g083220;Bo9g002300;Bo9g022340;Bo9g028310;Bo9g028320;Bo9g069840;Bo9g163460;Bo9g174940;Brassica_oleracea_newGene_1655;Brassica_oleracea_newGene_8979	K14674+K13519+K00128+K00901+K00679+K22848+K07407+K03715+K00901+K00901+K00002+K14674+K00679+K13508+K13523+K13508+K00128+K00863+K00679+K00679+K00679+K00679+K00002+K13508+K03715+K00901+K00901+K18693+K01054+K00901+K00679+K07407
Phenylpropanoid biosynthesis	ko00940	81	1075	1717	18996	Bo01178s060;Bo1g003570;Bo1g005770;Bo1g014470;Bo1g025520;Bo1g033220;Bo1g042970;Bo1g043060;Bo1g055210;Bo1g056990;Bo1g057020;Bo1g118960;Bo1g118970;Bo2g012130;Bo2g059010;Bo2g092680;Bo2g146230;Bo2g166050;Bo3g002360;Bo3g024650;Bo3g031520;Bo3g032450;Bo3g035250;Bo3g091760;Bo3g134180;Bo3g137200;Bo3g137210;Bo3g139980;Bo3g162300;Bo3g169080;Bo3g170730;Bo4g022770;Bo4g022780;Bo4g030910;Bo4g098550;Bo4g149600;Bo…	K22395+K00430+K09755+K00430+K05350+K00430+K05350+K00588+K13065+K13065+K13065+K05350+K05350+K09753+K00430+K13066+K00430+K00430+K23260+K00487+K00430+K00430+K09754+K23260+K05349+K01188+K01188+K00588+K22395+K23260+K00430+K01188+K01188+K10775+K05349+K00430+K01188+K00487+K23260+K01188+K00430+K09753+K22395+K13068+K01904+K01904+K01188+K10775+K01188+K13066+K01188+K01904+K13065+K09753+K00430+K22395+K05350+…
Fatty acid metabolism	ko01212	18	176	1717	18996	Bo00930s030;Bo01176s020;Bo01678s020;Bo1g070860;Bo3g022480;Bo3g039570;Bo3g074920;Bo3g091850;Bo5g143480;Bo6g010860;Bo7g093680;Bo8g081230;Bo9g030940;Bo9g069740;Bo9g070220;Bo9g075880;Bo9g117600;Bo9g163350	K00232+K10527+K09458+K03921+K10527+K01897+K01963+K01897+K10249+K11262+K01897+K00232+K01897+K00626+K01963+K03921+K00232+K03921
SNARE interactions in vesicular transport	ko04130	9	102	1717	18996	Bo01396s020;Bo4g004710;Bo4g125430;Bo5g017000;Bo5g103620;Bo5g135110;Bo9g005570;Bo9g151640;Brassica_oleracea_newGene_327	K08496+K08486+K08486+K08495+K08506+K08486+K08489+K08488+K08486
Zeatin biosynthesis	ko00908	13	95	1717	18996	Bo1g070870;Bo1g070880;Bo2g022050;Bo2g023530;Bo3g018000;Bo3g132860;Bo4g031150;Bo4g083470;Bo4g164800;Bo5g136640;Bo8g098440;Bo9g176780;Bo9g176810	K13493+K13493+K13496+K00279+K13493+K23452+K13496+K13493+K00791+K13493+K10760+K13493+K13493
Valine, leucine and isoleucine degradation	ko00280	15	131	1717	18996	Bo01074s070;Bo01087s040;Bo1g007480;Bo1g138230;Bo3g047100;Bo3g068570;Bo4g076890;Bo4g169200;Bo5g076420;Bo6g064210;Bo7g104250;Bo8g070900;Bo9g069740;Bo9g174010;Brassica_oleracea_newGene_5240	K00166+K05605+K00128+K05605+K00020+K00382+K01640+K05605+K00128+K05605+K00382+K00166+K00626+K00020+K00826
Pentose and glucuronate interconversions	ko00040	53	510	1717	18996	Bo02821s010;Bo1g078780;Bo1g078790;Bo1g126270;Bo1g134400;Bo1g134410;Bo2g019720;Bo2g037730;Bo2g045870;Bo2g091240;Bo2g127200;Bo2g127210;Bo2g147690;Bo2g150310;Bo2g150320;Bo3g001310;Bo3g015320;Bo3g021600;Bo3g037670;Bo3g060810;Bo3g093400;Bo4g108130;Bo4g192910;Bo4g199750;Bo5g004810;Bo5g141950;Bo6g010910;Bo6g031750;Bo6g080200;Bo6g083660;Bo6g098620;Bo7g072620;Bo7g093250;Bo8g059580;Bo8g063720;Bo8g076360;Bo…	K01051+K01051+K01051+K00963+K01051+K01051+K01728+K01728+K01051+K01051+K01728+K01728+K01051+K01728+K01728+K00002+K01051+K01805+K01051+K01184+K01184+K01051+K01051+K01051+K01728+K01728+K01213+K01051+K01213+K01051+K01728+K01728+K01051+K01184+K01051+K01213+K01728+K00002+K01213+K01051+K01728+K01728+K01728+K01184+K01184+K01051+K01728+K01051+K00012+K16190+K01051+K12447+K12447
Pentose phosphate pathway	ko00030	19	148	1717	18996	Bo1g003250;Bo1g009890;Bo1g014990;Bo1g016640;Bo1g078910;Bo2g034070;Bo2g057570;Bo3g008990;Bo3g030100;Bo3g141330;Bo4g182570;Bo5g088280;Bo6g049450;Bo6g120660;Bo7g045150;Bo7g050060;Bo7g084410;Bo7g096840;Bo9g169040	K00033+K00850+K00852+K00850+K01057+K00850+K00895+K00036+K00850+K00036+K00895+K00948+K00852+K00895+K00895+K00036+K00036+K01057+K00036
ABC transporters	ko02010	25	191	1717	18996	Bo1g040000;Bo1g040010;Bo1g054960;Bo2g007260;Bo2g047420;Bo2g075150;Bo2g075160;Bo2g138520;Bo3g114920;Bo3g135840;Bo4g030690;Bo4g137660;Bo4g186800;Bo5g003210;Bo5g020640;Bo5g052400;Bo5g068150;Bo5g092940;Bo5g104970;Bo7g087020;Bo7g091240;Bo7g105710;Bo7g105750;Bo8g050630;Bo8g093090	K05658+K05658+K05677+K05681+K05681+K05681+K05681+K05681+K05643+K05643+K08712+K05656+K08712+K05658+K08712+K05658+K05681+K05681+K05681+K05658+K05658+K05658+K05674+K05658+K05666
Sulfur metabolism	ko00920	6	85	1717	18996	Bo3g096460;Bo3g184140;Bo4g127380;Bo4g128400;Bo5g020830;Bo7g039050	K00860+K17725+K17285+K17285+K00387+K17285
Nicotinate and nicotinamide metabolism	ko00760	2	61	1717	18996	Bo6g106350;Bo8g097250	K03517+K01513
Fatty acid degradation	ko00071	16	120	1717	18996	Bo00930s030;Bo01176s020;Bo1g007480;Bo1g026920;Bo3g022480;Bo3g035690;Bo3g039570;Bo3g091850;Bo5g038520;Bo5g076420;Bo7g093680;Bo8g071470;Bo8g081230;Bo9g030940;Bo9g069740;Bo9g117600	K00232+K10527+K00128+K00121+K10527+K00121+K01897+K01897+K00121+K00128+K01897+K00121+K00232+K01897+K00626+K00232
Synthesis and degradation of ketone bodies	ko00072	2	10	1717	18996	Bo4g076890;Bo9g069740	K01640+K00626
Various types of N-glycan biosynthesis	ko00513	4	108	1717	18996	Bo01143s050;Bo1g034700;Bo3g004840;Brassica_oleracea_newGene_5177	K12373+K07151+K03842+K07441
Galactose metabolism	ko00052	39	238	1717	18996	Bo01362s010;Bo04756s020;Bo1g005710;Bo1g009890;Bo1g016640;Bo1g037320;Bo1g065210;Bo1g126270;Bo2g003880;Bo2g009050;Bo2g034070;Bo2g092520;Bo2g134790;Bo2g165890;Bo3g002190;Bo3g007000;Bo3g019600;Bo3g030100;Bo3g103050;Bo3g103060;Bo3g185500;Bo4g070430;Bo4g111080;Bo4g124020;Bo5g004120;Bo5g132160;Bo6g097320;Bo6g106560;Bo7g080080;Bo8g079560;Bo8g091940;Bo8g106710;Bo9g037050;Bo9g070370;Bo9g090880;Bo9g157410;B…	K00844+K01784+K12309+K00850+K00850+K01784+K12309+K00963+K12309+K07407+K00850+K12309+K12309+K12309+K12309+K01193+K12309+K00850+K12309+K12309+K06617+K12309+K06617+K12309+K12309+K12309+K12309+K12309+K12309+K01193+K06617+K12309+K01193+K12309+K01784+K00965+K12447+K12447+K07407
Tyrosine metabolism	ko00350	12	113	1717	18996	Bo1g026920;Bo2g105250;Bo3g035690;Bo4g094190;Bo4g191620;Bo5g038520;Bo6g114420;Bo7g061470;Bo7g117740;Bo8g071470;Bo8g102270;Bo8g114550	K00121+K00276+K00121+K14454+K00276+K00121+K00817+K00276+K00276+K00121+K00815+K00457
Pyrimidine metabolism	ko00240	13	166	1717	18996	Bo1g037300;Bo2g095160;Bo3g042380;Bo3g061430;Bo4g039200;Bo5g042940;Bo5g140180;Bo6g066860;Bo8g081130;Bo8g092170;Bo8g097250;Bo8g106910;Bo9g090930	K00940+K13421+K13998+K00857+K01937+K00876+K00857+K13421+K00254+K10807+K01513+K01510+K00940
Other glycan degradation	ko00511	27	147	1717	18996	Bo01143s050;Bo1g005710;Bo1g065210;Bo2g003880;Bo2g092520;Bo2g134790;Bo2g165890;Bo3g002190;Bo3g003340;Bo3g019600;Bo3g103050;Bo3g103060;Bo4g070430;Bo4g124020;Bo5g004120;Bo5g132160;Bo6g097320;Bo6g106560;Bo6g121480;Bo7g046890;Bo7g046950;Bo7g080080;Bo8g076970;Bo8g106710;Bo9g022110;Bo9g070370;Brassica_oleracea_newGene_6577	K12373+K12309+K12309+K12309+K12309+K12309+K12309+K12309+K01227+K12309+K12309+K12309+K12309+K12309+K12309+K12309+K12309+K12309+K01191+K01206+K01206+K12309+K01206+K12309+K01191+K12309+K01206
Glycine, serine and threonine metabolism	ko00260	18	213	1717	18996	Bo00884s040;Bo00955s010;Bo1g008520;Bo1g033080;Bo2g105250;Bo3g068570;Bo4g039010;Bo4g130960;Bo4g154750;Bo4g191620;Bo5g014860;Bo6g092620;Bo6g097380;Bo7g061470;Bo7g104250;Bo7g117740;Bo8g083080;Bo8g112380	K14272+K06001+K00281+K00600+K00276+K00382+K02437+K00600+K00306+K00276+K01696+K15919+K15893+K00276+K00382+K00276+K01754+K01620
Citrate cycle (TCA cycle)	ko00020	15	200	1717	18996	Bo1g003330;Bo2g012910;Bo2g101810;Bo2g167770;Bo3g057390;Bo3g068570;Bo4g084730;Bo4g084750;Bo4g108210;Bo6g067480;Bo7g104250;Bo7g118780;Bo8g080900;Bo9g032570;Brassica_oleracea_newGene_8155	K01610+K01647+K00031+K00234+K00025+K00382+K00161+K00161+K01647+K00658+K00382+K01610+K00627+K00030+K00030
Phenylalanine, tyrosine and tryptophan biosynthesis	ko00400	18	124	1717	18996	Bo00955s010;Bo2g014120;Bo2g016570;Bo2g024140;Bo3g055860;Bo4g094190;Bo5g014860;Bo5g015010;Bo5g143590;Bo6g114420;Bo6g121910;Bo6g122630;Bo8g102270;Bo8g112300;Bo9g148270;Bo9g158580;Brassica_oleracea_newGene_1573;Brassica_oleracea_newGene_3789	K06001+K00766+K13832+K05359+K13832+K14454+K01696+K05359+K13832+K00817+K01626+K05359+K00815+K13832+K05359+K00766+K01657+K01850
MAPK signaling pathway - plant	ko04016	108	901	1717	18996	Bo00578s040;Bo01234s020;Bo01689s010;Bo02619s010;Bo03074s010;Bo04843s010;Bo1g002540;Bo1g014680;Bo1g019730;Bo1g037300;Bo1g094390;Bo2g007520;Bo2g012390;Bo2g025570;Bo2g046090;Bo2g047450;Bo2g079110;Bo2g094690;Bo2g095460;Bo2g127460;Bo2g152940;Bo2g168250;Bo3g001040;Bo3g017830;Bo3g022900;Bo3g026850;Bo3g031650;Bo3g034900;Bo3g035070;Bo3g057240;Bo3g066400;Bo3g068110;Bo3g074770;Bo3g097890;Bo3g157200;Bo3g1781…	K02183+K13447+K20718+K13447+K13447+K13420+K13424+K16224+K13413+K00940+K14498+K13424+K13424+K16224+K14496+K13425+K14497+K13413+K16224+K13413+K13413+K13422+K20600+K16224+K14496+K13416+K13424+K14496+K20557+K20538+K13416+K13416+K20538+K13422+K20718+K20728+K13420+K20557+K14512+K13424+K13424+K16224+K13425+K14510+K13416+K14498+K13425+K13425+K13420+K13416+K14497+K20599+K20558+K02183+K13425+K13422+K13416+…
Arachidonic acid metabolism	ko00590	8	78	1717	18996	Bo00983s010;Bo07559s010;Bo3g002590;Bo3g025320;Bo5g132370;Bo9g005690;Bo9g005800;Brassica_oleracea_newGene_7958	K14674+K08726+K14674+K00432+K00079+K08726+K15730+K01254
Butanoate metabolism	ko00650	3	60	1717	18996	Bo4g076890;Bo7g009580;Bo9g069740	K01640+K16871+K00626
Photosynthesis - antenna proteins	ko00196	8	41	1717	18996	Bo4g025550;Bo4g039810;Bo4g086780;Bo7g044900;Bo8g066580;Bo8g087140;Bo9g008350;Brassica_oleracea_newGene_8123	K08915+K08912+K08909+K08912+K08917+K08907+K08913+K08914
Lysine degradation	ko00310	12	95	1717	18996	Bo1g007480;Bo3g068570;Bo4g154750;Bo5g076420;Bo6g067480;Bo7g104250;Bo7g111750;Bo7g116020;Bo8g114930;Bo8g117380;Bo9g069740;Bo9g113940	K00128+K00382+K00306+K00128+K00658+K00382+K11422+K14157+K11422+K11430+K00626+K18826
Phosphonate and phosphinate metabolism	ko00440	1	35	1717	18996	Bo8g065490	K00993
Alanine, aspartate and glutamate metabolism	ko00250	13	152	1717	18996	Bo00884s040;Bo02862s010;Bo1g039360;Bo1g119140;Bo2g008640;Bo2g052760;Bo4g094190;Bo4g111030;Bo4g136670;Bo5g023670;Bo7g009580;Bo8g050470;Bo9g163050	K14272+K01953+K01940+K01915+K00261+K01915+K14454+K01939+K01915+K00814+K16871+K01940+K01915
DNA replication	ko03030	33	476	1717	18996	Bo1g039320;Bo1g100060;Bo2g041240;Bo2g064690;Bo2g127130;Bo2g136330;Bo3g102830;Bo4g036200;Bo4g191310;Bo5g123830;Bo6g101210;Bo6g110480;Bo7g005420;Bo7g007290;Bo7g012890;Bo7g012900;Bo7g026680;Bo7g114250;Bo8g030400;Bo8g106330;Bo9g009980;Bo9g014440;Bo9g024070;Bo9g028890;Brassica_oleracea_newGene_1562;Brassica_oleracea_newGene_222;Brassica_oleracea_newGene_2305;Brassica_oleracea_newGene_2771;Brassica_ole…	K10755+K07466+K07466+K07466+K07466+K10756+K02327+K07466+K02328+K07466+K10747+K07466+K07466+K07466+K07466+K07466+K07466+K07466+K07466+K07466+K07466+K07466+K02209+K10755+K07466+K02209+K07466+K07466+K07466+K07466+K07466+K07466+K07466
Indole alkaloid biosynthesis	ko00901	3	31	1717	18996	Bo00866s030;Bo2g080870;Bo3g035530	K01757+K01757+K01757
Terpenoid backbone biosynthesis	ko00900	10	142	1717	18996	Bo01246s020;Bo2g012820;Bo2g149740;Bo3g055830;Bo5g128790;Bo7g014270;Bo8g047160;Bo8g083520;Bo9g033940;Bo9g069740	K13789+K15889+K01823+K01823+K00021+K11778+K00787+K01597+K01770+K00626
Ribosome	ko03010	52	755	1717	18996	Bo00746s080;Bo01279s020;Bo1g008330;Bo1g131090;Bo1g150480;Bo1g152080;Bo2g002790;Bo2g005270;Bo2g009830;Bo2g079310;Bo2g095610;Bo2g146340;Bo2g155400;Bo3g016930;Bo3g025300;Bo3g052650;Bo3g068190;Bo3g068260;Bo3g076270;Bo3g171170;Bo4g035000;Bo4g050790;Bo4g115540;Bo4g157460;Bo5g039570;Bo5g131990;Bo5g140130;Bo5g143200;Bo6g062130;Bo6g068560;Bo6g115820;Bo7g093320;Bo7g094770;Bo7g106230;Bo7g109040;Bo7g117950;B…	K02867+K02919+K02894+K02882+K02883+K02894+K02973+K02979+K02991+K02985+K02998+K02943+K02971+K02952+K02985+K02885+K02884+K02922+K02930+K02932+K02955+K02985+K02880+K02924+K02977+K02914+K02992+K02905+K02985+K02893+K02878+K02974+K02891+K02868+K02983+K02935+K02893+K02983+K02866+K02889+K02957+K02885+K02974+K02971+K02873+K02969+K02983+K02990+K02990+K02923+K02940+K02934
Base excision repair	ko03410	16	116	1717	18996	Bo1g005980;Bo1g139010;Bo3g009430;Bo3g035650;Bo3g102830;Bo4g191310;Bo5g017690;Bo5g081330;Bo5g117320;Bo5g133220;Bo5g139860;Bo6g101210;Bo6g104030;Bo6g119250;Bo8g059420;Brassica_oleracea_newGene_3689	K10772+K01246+K10569+K01142+K02327+K02328+K01246+K03575+K03648+K01246+K10771+K10747+K03648+K01246+K10773+K01246
2-Oxocarboxylic acid metabolism	ko01210	15	222	1717	18996	Bo00884s040;Bo03444s010;Bo2g012910;Bo2g101810;Bo3g028280;Bo3g074470;Bo4g094190;Bo4g108210;Bo5g023670;Bo9g032570;Bo9g177260;Brassica_oleracea_newGene_1360;Brassica_oleracea_newGene_5240;Brassica_oleracea_newGene_5579;Brassica_oleracea_newGene_8155	K14272+K15741+K01647+K00031+K14677+K21346+K14454+K01647+K00814+K00030+K12153+K14677+K00826+K01649+K00030
Glycosphingolipid biosynthesis - ganglio series	ko00604	20	80	1717	18996	Bo01143s050;Bo1g005710;Bo1g065210;Bo2g003880;Bo2g092520;Bo2g134790;Bo2g165890;Bo3g002190;Bo3g019600;Bo3g103050;Bo3g103060;Bo4g070430;Bo4g124020;Bo5g004120;Bo5g132160;Bo6g097320;Bo6g106560;Bo7g080080;Bo8g106710;Bo9g070370	K12373+K12309+K12309+K12309+K12309+K12309+K12309+K12309+K12309+K12309+K12309+K12309+K12309+K12309+K12309+K12309+K12309+K12309+K12309+K12309
Oxidative phosphorylation	ko00190	26	392	1717	18996	Bo1g006900;Bo1g007060;Bo1g019770;Bo1g126160;Bo2g010630;Bo2g032430;Bo2g096150;Bo2g136440;Bo2g149570;Bo2g167770;Bo3g001130;Bo3g021540;Bo3g096350;Bo3g168660;Bo3g175730;Bo4g023820;Bo4g108240;Bo7g096590;Bo7g111840;Bo7g114280;Bo7g114290;Bo8g115450;Bo8g117470;Bo9g022120;Bo9g026120;Bo9g133110	K03884+K03965+K02155+K02265+K03940+K01535+K02265+K03950+K03946+K00234+K02258+K02135+K01535+K03965+K01535+K02257+K02149+K01535+K02267+K01535+K01535+K11353+K02258+K02154+K01507+K01535
Tryptophan metabolism	ko00380	18	198	1717	18996	Bo1g007480;Bo1g128350;Bo2g023290;Bo2g023300;Bo2g023330;Bo2g166250;Bo3g024030;Bo3g068570;Bo3g167180;Bo4g173720;Bo5g004710;Bo5g076420;Bo5g121390;Bo6g067480;Bo7g104250;Bo7g117190;Bo8g041010;Bo9g069740	K00128+K23947+K11817+K11817+K11817+K01426+K00837+K00382+K22588+K01501+K22417+K00128+K01426+K00658+K00382+K03781+K22588+K00626
Phosphatidylinositol signaling system	ko04070	31	229	1717	18996	Bo00578s040;Bo1g014280;Bo1g019090;Bo1g027220;Bo2g029160;Bo2g127270;Bo3g012160;Bo3g055190;Bo3g055890;Bo3g088380;Bo4g115290;Bo4g197370;Bo5g006850;Bo5g013350;Bo5g043810;Bo6g023600;Bo6g070060;Bo7g080640;Bo7g116370;Bo7g119080;Bo7g119720;Bo8g081540;Bo8g090310;Bo8g109210;Bo9g028310;Bo9g028320;Bo9g043520;Bo9g169330;Bo9g174940;Brassica_oleracea_newGene_1576;Brassica_oleracea_newGene_1697	K02183+K00901+K01092+K00981+K00901+K00901+K00913+K13024+K10047+K00913+K18081+K01092+K01099+K00889+K02183+K00888+K18081+K20279+K00913+K02183+K05857+K21797+K05857+K00889+K00901+K00901+K00889+K02183+K00901+K21797+K21797
Ubiquinone and other terpenoid-quinone biosynthesis	ko00130	10	122	1717	18996	Bo3g024650;Bo4g173080;Bo4g186880;Bo4g190670;Bo5g102340;Bo5g103450;Bo6g099190;Bo8g102270;Bo8g114550;Bo9g164220	K00487+K00487+K03809+K23095+K01904+K01904+K01904+K00815+K00457+K03809
Phenylalanine metabolism	ko00360	13	120	1717	18996	Bo2g105250;Bo2g166250;Bo4g030910;Bo4g094190;Bo4g191620;Bo5g121390;Bo5g137560;Bo6g114420;Bo7g061470;Bo7g117740;Bo8g082620;Bo8g102270;Bo8g114550	K00276+K01426+K10775+K14454+K00276+K01426+K10775+K00817+K00276+K00276+K10775+K00815+K00457
Photosynthesis	ko00195	7	150	1717	18996	Bo1g024020;Bo1g158910;Bo3g040470;Bo5g063070;Bo5g075140;Bo9g017950;Brassica_oleracea_newGene_5188	K08901+K08901+K02639+K02641+K02641+K02701+K02695
Anthocyanin biosynthesis	ko00942	2	19	1717	18996	Bo8g036810;Bo9g113880	K12338+K17193
Diterpenoid biosynthesis	ko00904	12	83	1717	18996	Bo00285s460;Bo04741s010;Bo3g004240;Bo3g147550;Bo4g045970;Bo5g003140;Bo6g122040;Bo6g123900;Bo7g044790;Bo7g095640;Bo8g106360;Bo9g006080	K13070+K05282+K05282+K04125+K04123+K04125+K04125+K04121+K04125+K04122+K13070+K04120
Biosynthesis of unsaturated fatty acids	ko01040	8	49	1717	18996	Bo00930s030;Bo1g070860;Bo3g054710;Bo5g143480;Bo8g081230;Bo9g075880;Bo9g117600;Bo9g163350	K00232+K03921+K01068+K10249+K00232+K03921+K00232+K03921
Selenocompound metabolism	ko00450	3	134	1717	18996	Bo00846s030;Bo8g091420;Bo9g137260	K00384+K01760+K00384
Arginine and proline metabolism	ko00330	29	189	1717	18996	Bo1g007050;Bo1g007480;Bo1g016100;Bo2g149340;Bo2g149510;Bo2g166250;Bo3g034470;Bo3g055620;Bo3g073010;Bo4g024670;Bo4g025890;Bo4g094190;Bo4g115560;Bo4g137800;Bo4g192890;Bo5g020430;Bo5g025710;Bo5g076420;Bo5g121390;Bo5g122610;Bo5g143640;Bo7g055960;Bo7g088790;Bo8g034280;Bo8g074990;Bo8g090060;Bo9g088560;Bo9g174720;Bo9g174730	K01583+K00128+K12259+K14329+K00318+K01426+K12657+K01611+K17839+K01583+K12657+K14454+K12657+K14329+K17839+K10536+K00472+K00128+K01426+K00472+K00472+K00797+K00318+K00286+K00797+K12657+K13427+K10536+K10536
Proteasome	ko03050	10	221	1717	18996	Bo2g024500;Bo3g066380;Bo4g136510;Bo6g120340;Bo8g054710;Bo8g081710;Bo8g112780;Bo8g114200;Bo9g032300;Bo9g044160	K03064+K03028+K03030+K03038+K03062+K03029+K02725+K03038+K03031+K06699
Endocytosis	ko04144	47	757	1717	18996	Bo00285s430;Bo00418s120;Bo02274s010;Bo1g007560;Bo1g047900;Bo1g071000;Bo1g102100;Bo1g136170;Bo1g139130;Bo2g013030;Bo2g069560;Bo3g003860;Bo3g009090;Bo3g022170;Bo3g042860;Bo3g065020;Bo3g074810;Bo3g162210;Bo4g081170;Bo4g118320;Bo5g004220;Bo5g013350;Bo5g071270;Bo5g091780;Bo5g099950;Bo5g132320;Bo6g016900;Bo6g111020;Bo6g112410;Bo7g012970;Bo7g019980;Bo7g021670;Bo7g061390;Bo8g016800;Bo8g066060;Bo8g070360;…	K12198+K03283+K07897+K07937+K12188+K07904+K12471+K12486+K03283+K03283+K12471+K03283+K12489+K12486+K07901+K03283+K03283+K12191+K03283+K07888+K12192+K00889+K19476+K12193+K19366+K12486+K18466+K07904+K12486+K19366+K03283+K07937+K12472+K19476+K07904+K12472+K12492+K10396+K00889+K07904+K03283+K12194+K00889+K12184+K12486+K03283+K03283
Lysine biosynthesis	ko00300	1	53	1717	18996	Bo1g035730	K10206
Ubiquitin mediated proteolysis	ko04120	39	457	1717	18996	Bo00916s040;Bo01074s060;Bo01239s030;Bo01564s010;Bo1g005680;Bo1g008280;Bo1g024100;Bo1g024240;Bo1g091760;Bo1g116350;Bo1g156330;Bo2g010520;Bo2g052700;Bo2g136520;Bo3g019060;Bo3g029820;Bo3g071710;Bo3g101050;Bo3g169240;Bo4g032370;Bo4g050910;Bo4g051020;Bo4g052020;Bo4g106410;Bo4g125390;Bo4g139460;Bo4g143960;Bo4g182170;Bo4g182580;Bo4g185810;Bo5g038670;Bo5g039570;Bo6g083470;Bo6g109240;Bo8g080650;Bo8g109520…	K10144+K03875+K04506+K03347+K10688+K03363+K10260+K03351+K10260+K10260+K10615+K10614+K10260+K10573+K03873+K10260+K10260+K10260+K03347+K08770+K03363+K03363+K03363+K03094+K10260+K03349+K04506+K10581+K03364+K10260+K03364+K02977+K03875+K04506+K10260+K03094+K10143+K10583+K08770
Sulfur relay system	ko04122	2	23	1717	18996	Bo02517s010;Bo4g194620	K14168+K03635
Arginine biosynthesis	ko00220	13	90	1717	18996	Bo00884s040;Bo1g039360;Bo1g119140;Bo2g008640;Bo2g052760;Bo3g028280;Bo4g094190;Bo4g136670;Bo5g023670;Bo8g050470;Bo9g088560;Bo9g163050;Brassica_oleracea_newGene_1360	K14272+K01940+K01915+K00261+K01915+K14677+K14454+K01915+K00814+K01940+K13427+K01915+K14677
Glutathione metabolism	ko00480	34	458	1717	18996	Bo00722s140;Bo01158s040;Bo1g003250;Bo1g011460;Bo2g013490;Bo2g065760;Bo2g093380;Bo2g101810;Bo3g008990;Bo3g025320;Bo3g027540;Bo3g127490;Bo3g141330;Bo4g024330;Bo4g061500;Bo4g169390;Bo5g003510;Bo5g010810;Bo6g066940;Bo6g115960;Bo6g121330;Bo7g050060;Bo7g054590;Bo7g055960;Bo7g084410;Bo8g001220;Bo8g074990;Bo8g092170;Bo8g100710;Bo8g109610;Bo9g005900;Bo9g011030;Bo9g161480;Bo9g169040	K00799+K00799+K00033+K22596+K00799+K00799+K00799+K00031+K00036+K00432+K00799+K00799+K00036+K01255+K00799+K00799+K00799+K00799+K00799+K00799+K00434+K00036+K00799+K00797+K00036+K00799+K00797+K10807+K00799+K00799+K00799+K22596+K00799+K00036
Circadian rhythm - plant	ko04712	28	228	1717	18996	Bo1g010390;Bo1g141460;Bo2g051350;Bo3g009440;Bo3g012470;Bo3g101520;Bo3g107650;Bo3g134590;Bo4g006930;Bo4g140650;Bo4g159930;Bo5g009990;Bo5g138190;Bo6g097080;Bo6g099320;Bo6g109100;Bo6g110290;Bo6g116810;Bo7g095920;Bo7g095960;Bo7g096320;Bo7g098470;Bo9g008110;Bo9g013960;Bo9g133400;Bo9g163720;Bo9g166290;Brassica_oleracea_newGene_7961	K03097+K03115+K16223+K00660+K12133+K03115+K16222+K16222+K12134+K03115+K12125+K12120+K12133+K12135+K16223+K16222+K16221+K03097+K03097+K03097+K12135+K12126+K16221+K10143+K12135+K12135+K00660+K00660
Sesquiterpenoid and triterpenoid biosynthesis	ko00909	1	61	1717	18996	Bo9g154850	K15799
Peroxisome	ko04146	31	257	1717	18996	Bo00930s030;Bo07559s010;Bo1g054960;Bo1g133310;Bo2g046280;Bo2g101810;Bo2g149280;Bo3g007270;Bo3g039570;Bo3g066150;Bo3g091850;Bo3g164200;Bo3g170480;Bo4g025720;Bo4g041280;Bo4g076890;Bo4g154750;Bo4g173540;Bo7g093680;Bo7g117190;Bo8g002950;Bo8g081230;Bo8g090880;Bo8g112320;Bo9g005690;Bo9g030940;Bo9g033760;Bo9g061220;Bo9g117600;Bo9g148400;Brassica_oleracea_newGene_8220	K00232+K08726+K05677+K11517+K13237+K00031+K12663+K13343+K01897+K11517+K01897+K11147+K13356+K13354+K17879+K01640+K00306+K01578+K01897+K03781+K01578+K00232+K13342+K04565+K08726+K01897+K13348+K01578+K00232+K13356+K01578
Flavonoid biosynthesis	ko00941	23	126	1717	18996	Bo02353s010;Bo1g031790;Bo1g043060;Bo1g055210;Bo1g056990;Bo1g057020;Bo3g003410;Bo3g009440;Bo3g024650;Bo3g035250;Bo3g139980;Bo4g173080;Bo5g124870;Bo6g099300;Bo7g108300;Bo8g081770;Bo9g017790;Bo9g058630;Bo9g166290;Bo9g174880;Bo9g174900;Bo9g177250;Brassica_oleracea_newGene_7961	K05278+K05277+K00588+K13065+K13065+K13065+K05277+K00660+K00487+K09754+K00588+K00487+K22845+K13065+K05277+K00475+K05278+K13082+K00660+K05280+K05280+K01859+K00660
Mismatch repair	ko03430	32	438	1717	18996	Bo1g039320;Bo1g098810;Bo1g100060;Bo2g041240;Bo2g064690;Bo2g127130;Bo2g136330;Bo3g102830;Bo4g036200;Bo4g191310;Bo5g123830;Bo6g101210;Bo6g110480;Bo7g005420;Bo7g007290;Bo7g012890;Bo7g012900;Bo7g026680;Bo7g114250;Bo8g030400;Bo8g106330;Bo9g009980;Bo9g014440;Bo9g028890;Brassica_oleracea_newGene_1562;Brassica_oleracea_newGene_2305;Brassica_oleracea_newGene_2771;Brassica_oleracea_newGene_2815;Brassica_ol…	K10755+K08737+K07466+K07466+K07466+K07466+K10756+K02327+K07466+K02328+K07466+K10747+K07466+K07466+K07466+K07466+K07466+K07466+K07466+K07466+K07466+K07466+K07466+K10755+K07466+K07466+K07466+K07466+K07466+K07466+K07466+K07466
Glucosinolate biosynthesis	ko00966	7	94	1717	18996	Bo03444s010;Bo3g074470;Bo4g120620;Bo6g118370;Bo9g050970;Bo9g177260;Brassica_oleracea_newGene_5240	K15741+K21346+K22321+K22321+K22321+K12153+K00826
Riboflavin metabolism	ko00740	4	58	1717	18996	Bo7g050420;Bo8g066200;Bo8g097250;Brassica_oleracea_newGene_6679	K14379+K14379+K01513+K00953
Glycosphingolipid biosynthesis - lacto and neolacto series	ko00601	2	8	1717	18996	Bo1g138690;Bo4g027540	K01988+K01988
Vitamin B6 metabolism	ko00750	3	30	1717	18996	Bo2g024800;Bo2g098740;Bo6g116410	K08681+K00275+K13248
alpha-Linolenic acid metabolism	ko00592	21	142	1717	18996	Bo00930s030;Bo00983s010;Bo01023s010;Bo01163s010;Bo01176s020;Bo01555s010;Bo01555s020;Bo1g016840;Bo2g050630;Bo3g002590;Bo3g022480;Bo4g017370;Bo5g027650;Bo5g146580;Bo5g155180;Bo6g097400;Bo7g061530;Bo8g020580;Bo8g068610;Bo8g081230;Bo9g117600	K00232+K14674+K16818+K00454+K10527+K00454+K00454+K01723+K00454+K14674+K10527+K16818+K08241+K10529+K10529+K00454+K10526+K16818+K08241+K00232+K00232
Stilbenoid, diarylheptanoid and gingerol biosynthesis	ko00945	9	52	1717	18996	Bo1g043060;Bo1g055210;Bo1g056990;Bo1g057020;Bo3g024650;Bo3g035250;Bo3g139980;Bo4g173080;Bo6g099300	K00588+K13065+K13065+K13065+K00487+K09754+K00588+K00487+K13065
mRNA surveillance pathway	ko03015	23	367	1717	18996	Bo01390s050;Bo03984s010;Bo1g005520;Bo1g019310;Bo1g049590;Bo2g004100;Bo2g024220;Bo2g036500;Bo3g074490;Bo3g154020;Bo4g166810;Bo4g179500;Bo4g191630;Bo5g001020;Bo5g012090;Bo5g143270;Bo6g013250;Bo7g014030;Bo7g065400;Bo7g118340;Bo8g073760;Bo9g014280;Brassica_oleracea_newGene_1622	K18723+K14411+K14399+K13126+K06965+K11584+K14396+K11584+K13025+K14399+K06100+K12812+K04382+K14399+K12812+K14411+K14399+K13126+K06269+K14411+K13114+K13126+K12882
Autophagy - other	ko04136	3	92	1717	18996	Bo4g111120;Bo4g191630;Bo5g117110	K17888+K04382+K08331
Isoflavonoid biosynthesis	ko00943	7	33	1717	18996	Bo1g004770;Bo1g004790;Bo1g004800;Bo1g004840;Bo2g146410;Bo8g002690;Brassica_oleracea_newGene_4615	K13260+K13260+K13260+K13260+K13260+K13264+K13260
beta-Alanine metabolism	ko00410	20	144	1717	18996	Bo00930s030;Bo01087s040;Bo1g007480;Bo1g016100;Bo1g138230;Bo2g105250;Bo3g073010;Bo4g169200;Bo4g173540;Bo4g191620;Bo4g192890;Bo5g076420;Bo6g064210;Bo7g061470;Bo7g117740;Bo8g002950;Bo8g081230;Bo9g061220;Bo9g117600;Brassica_oleracea_newGene_8220	K00232+K05605+K00128+K12259+K05605+K00276+K17839+K05605+K01578+K00276+K17839+K00128+K05605+K00276+K00276+K01578+K00232+K01578+K00232+K01578
Nucleotide excision repair	ko03420	33	482	1717	18996	Bo1g039320;Bo1g100060;Bo2g041240;Bo2g064690;Bo2g127130;Bo2g136330;Bo3g102830;Bo4g036200;Bo4g191310;Bo5g021590;Bo5g123830;Bo6g101210;Bo6g110480;Bo7g005420;Bo7g007290;Bo7g012890;Bo7g012900;Bo7g026680;Bo7g078390;Bo7g114250;Bo8g030400;Bo8g106330;Bo9g009980;Bo9g014440;Bo9g028890;Brassica_oleracea_newGene_1562;Brassica_oleracea_newGene_2305;Brassica_oleracea_newGene_2771;Brassica_oleracea_newGene_2815;…	K10755+K07466+K07466+K07466+K07466+K10756+K02327+K07466+K02328+K10839+K07466+K10747+K07466+K07466+K07466+K07466+K07466+K07466+K10846+K07466+K07466+K07466+K07466+K07466+K10755+K07466+K07466+K07466+K07466+K07466+K07466+K07466+K07466
Linoleic acid metabolism	ko00591	7	39	1717	18996	Bo00983s010;Bo01163s010;Bo01555s010;Bo01555s020;Bo2g050630;Bo3g002590;Bo6g097400	K14674+K00454+K00454+K00454+K00454+K14674+K00454
Valine, leucine and isoleucine biosynthesis	ko00290	3	59	1717	18996	Bo8g083080;Brassica_oleracea_newGene_5240;Brassica_oleracea_newGene_5579	K01754+K00826+K01649
Biotin metabolism	ko00780	1	52	1717	18996	Bo01678s020	K09458
Basal transcription factors	ko03022	9	215	1717	18996	Bo04846s010;Bo05984s010;Bo3g091560;Bo4g191270;Bo5g003300;Bo5g065840;Bo7g065140;Bo8g104860;Bo9g076550	K03138+K03138+K03139+K03139+K03127+K14649+K03129+K03126+K03139
N-Glycan biosynthesis	ko00510	7	142	1717	18996	Bo00795s100;Bo1g034700;Bo3g001860;Bo3g004840;Bo4g111470;Bo7g100630;Brassica_oleracea_newGene_5177	K00729+K07151+K03850+K03842+K01001+K07252+K07441
Aminoacyl-tRNA biosynthesis	ko00970	34	966	1717	18996	Bo1g005650;Bo1g006430;Bo1g016870;Bo1g051790;Bo1g120460;Bo1g126260;Bo1g156320;Bo22102s010;Bo2g120800;Bo2g127600;Bo3g028240;Bo3g064500;Bo3g094230;Bo3g173650;Bo4g101290;Bo4g127190;Bo4g146000;Bo4g147080;Bo5g017640;Bo5g052050;Bo5g132260;Bo5g146660;Bo5g148650;Bo7g086980;Bo7g090930;Bo7g093480;Bo7g107870;Bo8g050420;Bo9g009770;Bo9g010770;Bo9g117500;Bo9g140760;Brassica_oleracea_newGene_496;Brassica_olerace…	K02433+K01866+K22503+K01893+K22503+K01867+K01892+K22503+K22503+K22503+K01883+K04567+K01870+K01883+K22503+K01869+K02433+K01889+K22503+K22503+K01870+K01883+K22503+K22503+K22503+K01883+K01870+K22503+K01883+K01868+K22503+K22503+K01867+K01867
Homologous recombination	ko03440	41	520	1717	18996	Bo1g023820;Bo1g047850;Bo1g065040;Bo1g100060;Bo2g041240;Bo2g064690;Bo2g108690;Bo2g127130;Bo3g015380;Bo3g102830;Bo4g036200;Bo4g068110;Bo4g191310;Bo5g005670;Bo5g123830;Bo6g110480;Bo6g117880;Bo6g119210;Bo6g121260;Bo6g121430;Bo7g005420;Bo7g007290;Bo7g012890;Bo7g012900;Bo7g026680;Bo7g114250;Bo8g030400;Bo8g102800;Bo8g102810;Bo8g106330;Bo8g114880;Bo9g009980;Bo9g014440;Brassica_oleracea_newGene_1562;Brass…	K10683+K10875+K10683+K07466+K07466+K07466+K12173+K07466+K04482+K02327+K07466+K12173+K02328+K10875+K07466+K07466+K12173+K12173+K10728+K12173+K07466+K07466+K07466+K07466+K07466+K07466+K07466+K12173+K12173+K07466+K10901+K07466+K07466+K07466+K07466+K07466+K07466+K07466+K07466+K07466+K07466
Isoquinoline alkaloid biosynthesis	ko00950	7	80	1717	18996	Bo2g105250;Bo4g024810;Bo4g094190;Bo4g191620;Bo7g061470;Bo7g117740;Bo8g102270	K00276+K22097+K14454+K00276+K00276+K00276+K00815
Carbon fixation in photosynthetic organisms	ko00710	18	261	1717	18996	Bo00673s190;Bo00884s040;Bo01160s020;Bo07997s010;Bo1g003330;Bo3g057390;Bo3g066500;Bo4g031000;Bo4g094190;Bo5g021670;Bo5g023670;Bo5g091640;Bo5g127590;Bo6g080950;Bo7g080710;Bo7g103820;Bo7g118780;Bo9g028920	K01601+K14272+K00051+K01595+K01610+K00025+K01595+K00927+K14454+K00134+K00814+K00855+K01595+K00927+K01601+K01006+K01610+K01803
Monoterpenoid biosynthesis	ko00902	2	14	1717	18996	Bo7g082140;Bo7g082180	K07385+K07385
Phagosome	ko04145	11	249	1717	18996	Bo02274s010;Bo05435s010;Bo1g019770;Bo1g039430;Bo1g047950;Bo3g017360;Bo4g108240;Bo4g118320;Bo8g112470;Bo9g022120;Bo9g151640	K07897+K07374+K02155+K07342+K10956+K09481+K02149+K07888+K08057+K02154+K08488
Glycosphingolipid biosynthesis - globo and isoglobo series	ko00603	5	21	1717	18996	Bo01143s050;Bo1g138690;Bo2g009050;Bo4g027540;Brassica_oleracea_newGene_8979	K12373+K01988+K07407+K01988+K07407
Glycosylphosphatidylinositol (GPI)-anchor biosynthesis	ko00563	5	73	1717	18996	Bo3g009970;Bo3g088550;Bo8g066640;Bo8g104130;Brassica_oleracea_newGene_2330	K03860+K03860+K05287+K05284+K03860
Biosynthesis of amino acids	ko01230	66	641	1717	18996	Bo00884s040;Bo00955s010;Bo02561s010;Bo02862s010;Bo1g009890;Bo1g016640;Bo1g033080;Bo1g035730;Bo1g039360;Bo1g087770;Bo1g119140;Bo2g012910;Bo2g014120;Bo2g016570;Bo2g024140;Bo2g034070;Bo2g052760;Bo2g101810;Bo2g150270;Bo3g009400;Bo3g028280;Bo3g030100;Bo3g030160;Bo3g034470;Bo3g055860;Bo4g025890;Bo4g031000;Bo4g094190;Bo4g105170;Bo4g108000;Bo4g108210;Bo4g115560;Bo4g130960;Bo4g136670;Bo4g137920;Bo5g014860…	K14272+K06001+K00873+K01953+K00850+K00850+K00600+K10206+K01940+K00765+K01915+K01647+K00766+K13832+K05359+K00850+K01915+K00031+K14152+K01689+K14677+K00850+K01689+K12657+K13832+K12657+K00927+K14454+K00873+K00873+K01647+K12657+K00600+K01915+K01663+K01696+K05359+K00134+K00814+K00948+K13832+K00927+K00817+K01626+K05359+K00286+K01940+K14152+K01689+K01754+K12657+K01760+K13832+K01620+K00873+K01803+K00030+…
Propanoate metabolism	ko00640	19	116	1717	18996	Bo00930s030;Bo01074s070;Bo01087s040;Bo1g138230;Bo3g068570;Bo3g074920;Bo4g169200;Bo4g173540;Bo6g010860;Bo6g064210;Bo7g104250;Bo8g002950;Bo8g070900;Bo8g081230;Bo9g061220;Bo9g069740;Bo9g070220;Bo9g117600;Brassica_oleracea_newGene_8220	K00232+K00166+K05605+K05605+K00382+K01963+K05605+K01578+K11262+K05605+K00382+K01578+K00166+K00232+K01578+K00626+K01963+K00232+K01578
Ether lipid metabolism	ko00565	6	87	1717	18996	Bo00983s010;Bo01004s030;Bo3g002590;Bo4g195730;Bo8g065490;Bo8g077160	K14674+K13519+K14674+K13510+K00993+K01114
Fatty acid elongation	ko00062	7	83	1717	18996	Bo1g005570;Bo3g054710;Bo5g002690;Bo5g143480;Bo6g119390;Bo7g011290;Bo7g024220	K15397+K01068+K15397+K10249+K15397+K15397+K15397
Glycolysis / Gluconeogenesis	ko00010	41	350	1717	18996	Bo01362s010;Bo02561s010;Bo1g003330;Bo1g005240;Bo1g007480;Bo1g009890;Bo1g016640;Bo1g026920;Bo2g032460;Bo2g034070;Bo2g057570;Bo3g001310;Bo3g009400;Bo3g009830;Bo3g030100;Bo3g030160;Bo3g035690;Bo3g055080;Bo3g068570;Bo4g031000;Bo4g070510;Bo4g084730;Bo4g084750;Bo4g105170;Bo4g108000;Bo4g182570;Bo5g021670;Bo5g038520;Bo5g076420;Bo6g080950;Bo6g120660;Bo7g045150;Bo7g103820;Bo7g104250;Bo7g118780;Bo8g071470;B…	K00844+K00873+K01610+K01792+K00128+K00850+K00850+K00121+K01792+K00850+K00895+K00002+K01689+K01792+K00850+K01689+K00121+K01792+K00382+K00927+K01792+K00161+K00161+K00873+K00873+K00895+K00134+K00121+K00128+K00927+K00895+K00895+K01006+K00382+K01610+K00121+K00627+K01689+K00002+K00873+K01803
Fructose and mannose metabolism	ko00051	22	174	1717	18996	Bo01362s010;Bo1g009890;Bo1g016640;Bo1g059340;Bo2g034070;Bo2g057570;Bo2g167660;Bo3g021600;Bo3g030100;Bo4g150910;Bo4g182570;Bo4g195810;Bo5g122620;Bo6g100980;Bo6g112420;Bo6g116540;Bo6g120660;Bo7g045150;Bo8g067520;Bo8g081830;Bo9g028920;Brassica_oleracea_newGene_1557	K00844+K00850+K00850+K01711+K00850+K00895+K01711+K01805+K00850+K00847+K00895+K17497+K00863+K00847+K01840+K02377+K00895+K00895+K02377+K01711+K01803+K00847
Starch and sucrose metabolism	ko00500	82	626	1717	18996	Bo00615s250;Bo01042s030;Bo01076s010;Bo01362s010;Bo01400s020;Bo03252s010;Bo1g011560;Bo1g019440;Bo1g025520;Bo1g037760;Bo1g037810;Bo1g042970;Bo1g052940;Bo1g054940;Bo1g118960;Bo1g118970;Bo1g126270;Bo1g144870;Bo2g020770;Bo2g050480;Bo2g103360;Bo2g110580;Bo2g138740;Bo3g001390;Bo3g007000;Bo3g015390;Bo3g028580;Bo3g041800;Bo3g134180;Bo3g137200;Bo3g137210;Bo3g178170;Bo4g022770;Bo4g022780;Bo4g045370;Bo4g0985…	K01087+K00975+K01179+K00844+K01176+K19893+K19893+K19892+K05350+K01179+K01179+K05350+K01177+K19892+K05350+K05350+K00963+K01176+K00696+K01087+K00695+K00696+K00700+K01176+K01193+K19893+K07024+K19891+K05349+K01188+K01188+K19891+K01188+K01188+K01179+K05349+K19892+K19891+K19891+K07024+K19891+K00847+K01188+K01188+K01188+K00695+K01188+K00695+K01188+K19891+K00847+K00688+K01087+K19891+K00695+K00696+K19892+…
Carotenoid biosynthesis	ko00906	9	84	1717	18996	Bo1g040420;Bo2g127090;Bo4g108050;Bo4g184530;Bo5g115340;Bo6g028090;Bo6g039700;Bo7g071430;Bo7g119710	K15746+K09843+K06444+K09838+K09843+K15748+K15748+K09843+K09838
Ascorbate and aldarate metabolism	ko00053	16	181	1717	18996	Bo1g007480;Bo2g010480;Bo2g023400;Bo2g023410;Bo2g041230;Bo2g151840;Bo3g055890;Bo5g076420;Bo6g121330;Bo8g107970;Bo9g150020;Bo9g150030;Bo9g164090;Bo9g171940;Brassica_oleracea_newGene_3735;Brassica_oleracea_newGene_4153	K00128+K00103+K00423+K00423+K14190+K10046+K10047+K00128+K00434+K00423+K00423+K00423+K00012+K16190+K12447+K12447
Inositol phosphate metabolism	ko00562	24	224	1717	18996	Bo1g002870;Bo1g019090;Bo2g006770;Bo3g003110;Bo3g012160;Bo3g055890;Bo3g088380;Bo4g115290;Bo4g197370;Bo5g006850;Bo5g013350;Bo6g023600;Bo6g070060;Bo7g080640;Bo7g116370;Bo7g119720;Bo8g077160;Bo8g081540;Bo8g090310;Bo8g109210;Bo9g028920;Bo9g043520;Brassica_oleracea_newGene_1576;Brassica_oleracea_newGene_1697	K01858+K01092+K24221+K24221+K00913+K10047+K00913+K18081+K01092+K01099+K00889+K00888+K18081+K20279+K00913+K05857+K01114+K21797+K05857+K00889+K01803+K00889+K21797+K21797
Thiamine metabolism	ko00730	1	43	1717	18996	Bo7g098750	K22911
Sphingolipid metabolism	ko00600	28	142	1717	18996	Bo01206s010;Bo05008s010;Bo1g005640;Bo1g005710;Bo1g065210;Bo1g084870;Bo2g003880;Bo2g009050;Bo2g092520;Bo2g134790;Bo2g165890;Bo3g002190;Bo3g019600;Bo3g103050;Bo3g103060;Bo4g070430;Bo4g124020;Bo5g004120;Bo5g132160;Bo6g097320;Bo6g106560;Bo7g080080;Bo8g081310;Bo8g106710;Bo9g070370;Brassica_oleracea_newGene_1946;Brassica_oleracea_newGene_8839;Brassica_oleracea_newGene_8979	K12349+K04713+K00654+K12309+K12309+K04708+K12309+K07407+K12309+K12309+K12309+K12309+K12309+K12309+K12309+K12309+K12309+K12309+K12309+K12309+K12309+K12309+K12382+K12309+K12309+K12349+K12349+K07407
Glycosaminoglycan degradation	ko00531	21	92	1717	18996	Bo01143s050;Bo1g005710;Bo1g065210;Bo2g003880;Bo2g092520;Bo2g134790;Bo2g165890;Bo3g002190;Bo3g019600;Bo3g103050;Bo3g103060;Bo4g070430;Bo4g124020;Bo5g004120;Bo5g132160;Bo6g097320;Bo6g106560;Bo7g080080;Bo7g088930;Bo8g106710;Bo9g070370	K12373+K12309+K12309+K12309+K12309+K12309+K12309+K12309+K12309+K12309+K12309+K12309+K12309+K12309+K12309+K12309+K12309+K12309+K10532+K12309+K12309
RNA polymerase	ko03020	10	109	1717	18996	Bo02022s010;Bo1g005190;Bo3g017400;Bo3g018380;Bo5g052220;Bo7g065250;Bo8g060160;Brassica_oleracea_newGene_1759;Brassica_oleracea_newGene_2421;Brassica_oleracea_newGene_9008	K03012+K03006+K03019+K03015+K03012+K03004+K03006+K03006+K03006+K03006
RNA transport	ko03013	45	599	1717	18996	Bo01390s050;Bo06029s010;Bo17166s010;Bo1g019310;Bo1g150240;Bo2g002660;Bo2g017870;Bo3g017380;Bo3g022180;Bo3g032670;Bo3g034880;Bo3g060230;Bo3g074490;Bo4g045550;Bo4g098200;Bo4g134690;Bo4g136480;Bo4g166610;Bo4g179500;Bo4g187700;Bo4g191640;Bo5g012090;Bo5g108500;Bo6g051050;Bo6g074830;Bo7g014030;Bo7g056310;Bo7g084590;Bo7g095110;Bo7g108690;Bo8g073760;Bo8g106010;Bo9g014280;Bo9g029150;Bo9g118990;Bo9g120830;…	K18723+K14292+K14292+K13126+K03260+K14292+K14319+K03231+K14318+K03239+K03237+K03260+K13025+K12160+K14319+K03259+K03245+K14292+K12812+K03239+K13130+K12812+K00974+K03113+K03260+K13126+K12160+K03246+K03260+K03254+K13114+K13137+K13126+K14297+K03113+K03113+K12160+K03237+K14292+K03238+K12882+K14297+K14288+K14292+K14292
Porphyrin and chlorophyll metabolism	ko00860	9	118	1717	18996	Bo1g053420;Bo1g141410;Bo4g023820;Bo5g137090;Bo6g003400;Bo6g110320;Bo8g076960;Bo9g059330;Bo9g166070	K13544+K13544+K02257+K13544+K13600+K01698+K01749+K08099+K00231
Spliceosome	ko03040	58	677	1717	18996	Bo00418s120;Bo01099s020;Bo01320s010;Bo1g023860;Bo1g053450;Bo1g093160;Bo1g139130;Bo2g003850;Bo2g013030;Bo2g100530;Bo3g003860;Bo3g007560;Bo3g008970;Bo3g034250;Bo3g035970;Bo3g037230;Bo3g065020;Bo3g066670;Bo3g074490;Bo3g074810;Bo3g104700;Bo3g107190;Bo3g172240;Bo4g021020;Bo4g060000;Bo4g081170;Bo4g084840;Bo4g179500;Bo4g186000;Bo5g012090;Bo5g037510;Bo5g086840;Bo5g118690;Bo5g118810;Bo6g064300;Bo6g081740;…	K03283+K12741+K12823+K12873+K12813+K12885+K03283+K12827+K03283+K12890+K03283+K12833+K12835+K12821+K12854+K12741+K03283+K12813+K13025+K03283+K12867+K12827+K12818+K12857+K12829+K03283+K12844+K12812+K12733+K12812+K12741+K12867+K12626+K12823+K12820+K12741+K12741+K12622+K12857+K03283+K12741+K11093+K12835+K12835+K12896+K12741+K12829+K12817+K03283+K12624+K12835+K12872+K12872+K12662+K12882+K12897+K03283+…
Limonene and pinene degradation	ko00903	2	22	1717	18996	Bo1g007480;Bo5g076420	K00128+K00128
Pyruvate metabolism	ko00620	26	293	1717	18996	Bo01160s020;Bo02561s010;Bo07997s010;Bo1g003330;Bo1g007480;Bo3g002300;Bo3g057390;Bo3g066500;Bo3g068570;Bo3g074920;Bo4g084730;Bo4g084750;Bo4g105170;Bo4g108000;Bo4g195780;Bo5g076420;Bo5g127590;Bo6g010860;Bo7g103820;Bo7g104250;Bo7g118780;Bo8g080900;Bo9g028140;Bo9g069740;Bo9g070220;Brassica_oleracea_newGene_5579	K00051+K00873+K01595+K01610+K00128+K01512+K00025+K01595+K00382+K01963+K00161+K00161+K00873+K00873+K01759+K00128+K01595+K11262+K01006+K00382+K01610+K00627+K00873+K00626+K01963+K01649
Glyoxylate and dicarboxylate metabolism	ko00630	24	275	1717	18996	Bo00673s190;Bo00884s040;Bo1g008520;Bo1g033080;Bo1g119140;Bo1g133310;Bo2g012200;Bo2g012910;Bo2g052760;Bo3g057390;Bo3g066150;Bo3g068570;Bo4g039010;Bo4g108210;Bo4g130960;Bo4g136670;Bo6g092620;Bo6g097380;Bo7g080710;Bo7g104250;Bo7g117190;Bo9g069740;Bo9g076540;Bo9g163050	K01601+K14272+K00281+K00600+K01915+K11517+K00122+K01647+K01915+K00025+K11517+K00382+K02437+K01647+K00600+K01915+K15919+K15893+K01601+K00382+K03781+K00626+K22133+K01915
