# Supplementary material for: Integrated metabolome and transcriptome analyses reveal the role of BoGSTF12 in anthocyanin accumulation in Chinese kale (Brassica oleracea var. alboglabra)
Source: BMC Plant Biol. 2024 Apr 25;24:335. doi: 10.1186/s12870-024-05016-5 (PMC11044404; doi:10.1186/s12870-024-05016-5)
Supplement: Supplementary file 9 — Supplementary Material 9: Table S9: List of anthocyanin related TFs [file 12870_2024_5016_MOESM9_ESM.xlsx]

## Sheet: Sheet1
Table S9: List of anthocyanin related TFs
#ID	G-1_FPKM	G-2_FPKM	G-3_FPKM	R-1_FPKM	R-2_FPKM	R-3_FPKM	FDR	log2FC	regulated	Pfam_annotation	Swiss-Prot_annotation	NR_annotation
Bo3g048680	1.6896	0.870966	1.2993	6.57743	5.25312	4.49251	4.42e-13	1.97723	up	PAP_fibrillin	Plastid lipid-associated protein 1, chloroplastic OS=Brassica campestris OX=3711 GN=PAP1 PE=1 SV=1	PREDICTED: plastid lipid-associated protein 1, chloroplastic [Brassica oleracea var. oleracea]
Bo3g091350	16.1444	18.2865	15.7459	7.11831	6.76428	6.37496	3.26e-27	-1.28583	down	Calcineurin-like phosphoesterase	Purple acid phosphatase 10 OS=Arabidopsis thaliana OX=3702 GN=PAP10 PE=2 SV=1	PREDICTED: purple acid phosphatase 10 [Brassica oleracea var. oleracea]
Bo4g014730	3.59743	4.09635	3.84516	8.24396	9.07905	11.3864	1.56e-11	1.28158	up	PAP_fibrillin	Probable plastid-lipid-associated protein 13, chloroplastic OS=Arabidopsis thaliana OX=3702 GN=PAP13 PE=1 SV=2	PREDICTED: probable plastid-lipid-associated protein 13, chloroplastic [Brassica oleracea var. oleracea]
Bo9g024050	6.55448	7.05528	7.06813	13.8445	14.9974	13.4286	1.18e-17	1.02624	up	Calcineurin-like phosphoesterase	Purple acid phosphatase 10 OS=Arabidopsis thaliana OX=3702 GN=PAP10 PE=2 SV=1	PREDICTED: purple acid phosphatase 10-like [Brassica oleracea var. oleracea]
Bo3g032070	3.30376	9.01704	4.93156	1.2791	1.13278	0.892506	2.07e-11	-2.18591	down	PAP2 superfamily C-terminal	Phosphatidylinositol:ceramide inositolphosphotransferase 2 OS=Arabidopsis thaliana OX=3702 GN=IPCS2 PE=2 SV=1	PREDICTED: phosphatidylinositol:ceramide inositolphosphotransferase 2-like [Brassica oleracea var. oleracea]
Bo2g147800	0.966316	0.752782	0.540678	0	0	0.048508	1.49e-11	-3.65703	down	zinc-binding in reverse transcriptase	Putative RNA polymerase II subunit B1 CTD phosphatase RPAP2 homolog OS=Arabidopsis thaliana OX=3702 GN=At5g26760 PE=2 SV=1	unnamed protein product [Brassica oleracea]
Bo9g069840	1.64391	0.44527	1.09421	8.86088	6.668	6.17093	1.38e-18	2.60016	up	PAP2 superfamily	Lipid phosphate phosphatase 1 OS=Arabidopsis thaliana OX=3702 GN=LPP1 PE=2 SV=2	PREDICTED: lipid phosphate phosphatase 1 [Brassica oleracea var. oleracea]
Bo3g104700	7.52184	6.8291	6.3118	32.29	27.0334	33.4394	5.25e-80	2.15554	up	Calcineurin-like phosphoesterase	Probable inactive purple acid phosphatase 29 OS=Arabidopsis thaliana OX=3702 GN=PAP29 PE=2 SV=1	unnamed protein product [Brassica oleracea]
Bo7g100630	9.6462	10.8116	8.32927	0	0	0	2.1e-41	-6.44377	down	PAP2 superfamily	Lipid phosphate phosphatase epsilon 1, chloroplastic OS=Arabidopsis thaliana OX=3702 GN=LPPE1 PE=1 SV=1	PREDICTED: lipid phosphate phosphatase epsilon 1, chloroplastic-like isoform X1 [Brassica oleracea var. oleracea]
Bo6g100940	24.0781	16.2489	18.8636	243.215	240.598	243.143	4.66e-19	1.10051	up	Myb-like DNA-binding domain	Transcription factor MYB90 OS=Arabidopsis thaliana OX=3702 GN=MYB90 PE=1 SV=1	PREDICTED: transcription factor MYB114-like [Brassica oleracea var. oleracea]
Bo00835s060	7.39616	5.10043	6.54138	3.02862	2.80327	2.95216	1.48e-05	-1.05577	down	Myb-like DNA-binding domain	Transcription factor MYB75 OS=Arabidopsis thaliana OX=3702 GN=MYB75 PE=1 SV=1	PREDICTED: transcription factor MYB114-like [Brassica oleracea var. oleracea]
Bo9g086910	5.2105	4.97476	5.368	14.9459	12.5059	14.232	1.21e-29	1.41417	up	bHLH-MYC and R2R3-MYB transcription factors N-terminal	Transcription factor TT8 OS=Arabidopsis thaliana OX=3702 GN=TT8 PE=1 SV=2	PREDICTED: transcription factor TT8 [Brassica oleracea var. oleracea]
Bo3g100570	3.0524	3.37268	2.98657	1.11762	0.635939	1.59092	3.23e-05	-1.37127	down	SRF-type transcription factor (DNA-binding and dimerisation domain)	Agamous-like MADS-box protein AGL27 OS=Arabidopsis thaliana OX=3702 GN=AGL27 PE=1 SV=1	hypothetical protein F2Q70_00010794 [Brassica cretica]
Bo6g109050	1.80052	1.57737	1.13633	0.250612	0.138332	0.139427	1.4e-09	-2.54438	down	SRF-type transcription factor (DNA-binding and dimerisation domain)	Agamous-like MADS-box protein AGL30 OS=Arabidopsis thaliana OX=3702 GN=AGL30 PE=1 SV=1	PREDICTED: uncharacterized protein LOC106298831 isoform X1 [Brassica oleracea var. oleracea]
Bo9g072860	1.03164	1.4752	1.04017	0.549383	0.596513	0.268808	0.00568396	-1.1519	down	SRF-type transcription factor (DNA-binding and dimerisation domain)	Agamous-like MADS-box protein AGL30 OS=Arabidopsis thaliana OX=3702 GN=AGL30 PE=1 SV=1	BnaC09g21150D [Brassica napus]
Bo9g074400	0.954263	0.826357	0.869795	0.167385	0.277138	0.142815	0.00134259	-1.67769	down	SRF-type transcription factor (DNA-binding and dimerisation domain)	Agamous-like MADS-box protein AGL3 OS=Arabidopsis thaliana OX=3702 GN=AGL3 PE=1 SV=2	PREDICTED: agamous-like MADS-box protein AGL3 isoform X2 [Brassica oleracea var. oleracea]
Bo2g137070	8.54541	9.3072	8.89366	0.527173	0.573941	0.724261	4.86e-42	-3.6529	down	K-box region	Agamous-like MADS-box protein AGL3 OS=Arabidopsis thaliana OX=3702 GN=AGL3 PE=1 SV=2	PREDICTED: agamous-like MADS-box protein AGL3 [Brassica oleracea var. oleracea]
Bo1g116350	0.854319	1.00464	1.04235	0.560636	0.072466	0.249804	0.00739717	-1.35414	down	U-box domain	U-box domain-containing protein 29 OS=Arabidopsis thaliana OX=3702 GN=PUB29 PE=1 SV=1	PREDICTED: U-box domain-containing protein 29-like [Brassica oleracea var. oleracea]
Bo8g105800	16.992	16.127	15.2944	6.62028	6.30695	5.668	4.74e-17	-1.34549	down	--	--	hypothetical protein DY000_02057593 [Brassica cretica]
Bo4g125390	0.038328	0	0.185384	1.66399	1.61015	1.62389	8.8e-14	3.47903	up	U-box domain	E3 ubiquitin-protein ligase PUB22 OS=Arabidopsis thaliana OX=3702 GN=PUB22 PE=1 SV=1	PREDICTED: E3 ubiquitin-protein ligase PUB22-like [Brassica oleracea var. oleracea]
Bo1g091760	1.84202	2.2021	2.18476	6.85954	6.84462	6.35841	3.07e-27	1.66446	up	U-box domain	U-box domain-containing protein 19 OS=Arabidopsis thaliana OX=3702 GN=PUB19 PE=2 SV=1	PREDICTED: U-box domain-containing protein 19 [Brassica oleracea var. oleracea]
Bo1g024100	8.70702	10.19	8.40717	4.18549	4.42657	4.23789	1.72e-10	-1.05796	down	U-box domain	U-box domain-containing protein 8 OS=Arabidopsis thaliana OX=3702 GN=PUB8 PE=2 SV=1	PREDICTED: U-box domain-containing protein 8 [Brassica oleracea var. oleracea]
Bo5g148540	0	0.040678	0	0.437971	0.755209	0.573908	1.26e-09	3.38382	up	VID27 C-terminal WD40-like domain	Protein CYPRO4 OS=Cynara cardunculus OX=4265 GN=CYPRO4 PE=2 SV=1	PREDICTED: protein CYPRO4-like [Brassica oleracea var. oleracea]
Bo3g101050	2.78633	2.567	3.27133	9.38475	10.494	9.82559	7.62e-27	1.75246	up	U-box domain	U-box domain-containing protein 27 OS=Arabidopsis thaliana OX=3702 GN=PUB27 PE=2 SV=1	PREDICTED: U-box domain-containing protein 27 [Brassica oleracea var. oleracea]
Bo3g071710	0.467453	1.28033	0.541695	6.57857	7.8472	8.02512	4.3e-33	3.10447	up	U-box domain	U-box domain-containing protein 29 OS=Arabidopsis thaliana OX=3702 GN=PUB29 PE=1 SV=1	PREDICTED: U-box domain-containing protein 29-like [Brassica oleracea var. oleracea]
Bo8g080650	0.308932	0.294408	0.049145	0.780614	0.998569	1.09213	0.00045742	1.70632	up	U-box domain	E3 ubiquitin-protein ligase PUB22 OS=Arabidopsis thaliana OX=3702 GN=PUB22 PE=1 SV=1	E3 ubiquitin-protein ligase PUB22 [Brassica rapa]
Bo2g052700	0.188954	0.171295	0.185747	1.3049	2.0772	0.871992	1.57e-08	2.49213	up	U-box domain	U-box domain-containing protein 20 OS=Arabidopsis thaliana OX=3702 GN=PUB20 PE=1 SV=1	PREDICTED: U-box domain-containing protein 20 [Brassica oleracea var. oleracea]
Bo5g020500	1.9153	2.35345	1.94056	4.54368	6.62502	8.13612	1.95e-10	1.56444	up	Protein of unknown function (DUF789)	--	PREDICTED: uncharacterized protein LOC106343266 [Brassica oleracea var. oleracea]
Bo1g098400	2.09868	4.38168	2.65545	0.728497	0.995433	0.82353	2.76e-07	-1.69058	down	Helix-loop-helix DNA-binding domain	Transcription factor bHLH112 OS=Arabidopsis thaliana OX=3702 GN=BHLH112 PE=1 SV=1	PREDICTED: transcription factor bHLH112-like isoform X1 [Brassica oleracea var. oleracea]
Bo7g057920	17.9414	16.8491	19.3209	6.63512	5.83183	6.40496	1.42e-26	-1.48807	down	Helix-loop-helix DNA-binding domain	Transcription factor bHLH94 OS=Arabidopsis thaliana OX=3702 GN=BHLH94 PE=1 SV=2	PREDICTED: transcription factor bHLH94-like [Brassica oleracea var. oleracea]
Bo1g011740	1.13645	1.18468	1.38529	0.315229	0.519586	0.249218	0.00115587	-1.47666	down	Helix-loop-helix DNA-binding domain	Transcription factor LRL2 OS=Arabidopsis thaliana OX=3702 GN=LRL2 PE=2 SV=2	PREDICTED: transcription factor bHLH69 [Brassica oleracea var. oleracea]
Bo1g007200	62.3423	59.8829	60.1209	26.9092	25.319	27.4064	6.24e-56	-1.18164	down	Helix-loop-helix DNA-binding domain	Transcription factor bHLH63 OS=Arabidopsis thaliana OX=3702 GN=BHLH63 PE=1 SV=1	PREDICTED: transcription factor bHLH63 [Brassica oleracea var. oleracea]
Bo3g168800	13.7647	14.6394	11.4995	5.5705	5.18744	4.47689	5.64e-14	-1.34556	down	Helix-loop-helix DNA-binding domain	Transcription factor bHLH63 OS=Arabidopsis thaliana OX=3702 GN=BHLH63 PE=1 SV=1	Unknown [Brassica napus]
Bo2g168250	14.9151	13.6491	13.2003	30.3924	24.9884	28.7971	2.31e-21	1.01325	up	Helix-loop-helix DNA-binding domain	Transcription factor bHLH93 OS=Arabidopsis thaliana OX=3702 GN=BHLH93 PE=1 SV=1	unnamed protein product, partial [Brassica oleracea]
Bo3g097890	56.8952	56.9682	58.2068	118.193	116.169	109.301	2.6e-58	1.00327	up	Helix-loop-helix DNA-binding domain	Transcription factor bHLH93 OS=Arabidopsis thaliana OX=3702 GN=BHLH93 PE=1 SV=1	PREDICTED: transcription factor bHLH93 [Brassica oleracea var. oleracea]
Bo01098s010	1.76217	1.63672	1.63013	0.486	0.696198	0.590936	0.00013145	-1.34906	down	--	Transcription factor bHLH68 OS=Arabidopsis thaliana OX=3702 GN=BHLH68 PE=1 SV=2	PREDICTED: transcription factor bHLH68-like isoform X1 [Brassica oleracea var. oleracea]
Bo7g104270	23.1617	30.6728	24.6952	8.46269	9.88042	7.94483	7.17e-24	-1.54556	down	--	Transcription factor bHLH147 OS=Arabidopsis thaliana OX=3702 GN=BHLH147 PE=1 SV=1	PREDICTED: transcription factor bHLH147-like isoform X2 [Brassica oleracea var. oleracea]
Bo7g089350	13.0834	11.8667	9.94722	4.74017	4.64588	4.22849	1.02e-20	-1.32644	down	Helix-loop-helix DNA-binding domain	Transcription factor bHLH78 OS=Arabidopsis thaliana OX=3702 GN=BHLH78 PE=1 SV=1	PREDICTED: transcription factor bHLH78 [Brassica oleracea var. oleracea]
Bo9g171940	2.76995	2.78791	2.73732	6.1068	8.16013	7.31276	1.65e-10	1.34051	up	Helix-loop-helix DNA-binding domain	Transcription factor bHLH61 OS=Arabidopsis thaliana OX=3702 GN=BHLH61 PE=2 SV=1	PREDICTED: transcription factor bHLH61 [Brassica oleracea var. oleracea]
Bo01052s010	1.98801	1.97796	1.75608	0.663606	0.45263	0.437867	2.17e-07	-1.71516	down	--	Transcription factor bHLH123 OS=Arabidopsis thaliana OX=3702 GN=BHLH123 PE=1 SV=1	PREDICTED: transcription factor bHLH123-like isoform X1 [Brassica oleracea var. oleracea]
Bo3g094060	14.5939	17.4408	16.0758	4.15108	2.17228	2.77942	1.56e-34	-2.32954	down	Helix-loop-helix DNA-binding domain	Transcription factor HBI1 OS=Arabidopsis thaliana OX=3702 GN=HBI1 PE=1 SV=3	PREDICTED: transcription factor HBI1-like [Brassica oleracea var. oleracea]
Bo3g141780	1.94064	2.45522	3.1335	0.428567	0.686491	0.953151	2.33e-07	-1.71031	down	--	Transcription factor bHLH110 OS=Arabidopsis thaliana OX=3702 GN=BHLH110 PE=2 SV=2	PREDICTED: transcription factor bHLH110 isoform X1 [Brassica oleracea var. oleracea]
Bo9g029230	2.13091	2.22956	2.23172	3.81649	5.64977	4.60133	5.94e-08	1.06698	up	bHLH-MYC and R2R3-MYB transcription factors N-terminal	Transcription factor EGL1 OS=Arabidopsis thaliana OX=3702 GN=BHLH2 PE=1 SV=1	PREDICTED: transcription factor EGL1-like [Brassica oleracea var. oleracea]
Bo7g117760	3.24353	1.42686	2.56445	0	0	0	4.68e-17	-4.60675	down	Helix-loop-helix DNA-binding domain	Transcription factor bHLH11 OS=Arabidopsis thaliana OX=3702 GN=BHLH11 PE=2 SV=2	PREDICTED: transcription factor bHLH11 [Brassica oleracea var. oleracea]
Bo5g127360	0.863283	1.13579	1.23752	0	0	0	5.21e-13	-4.10296	down	bHLH-MYC and R2R3-MYB transcription factors N-terminal	Protein RICE SALT SENSITIVE 3 OS=Oryza sativa subsp. japonica OX=39947 GN=RSS3 PE=1 SV=1	PREDICTED: transcription factor LHW [Brassica oleracea var. oleracea]
Bo1g091640	5.5265	3.66844	3.68969	0.968663	1.3041	0.533185	2.21e-11	-2.02684	down	bHLH-MYC and R2R3-MYB transcription factors N-terminal	Protein RICE SALT SENSITIVE 3 OS=Oryza sativa subsp. japonica OX=39947 GN=RSS3 PE=1 SV=1	PREDICTED: uncharacterized protein LOC106325725 isoform X2 [Brassica oleracea var. oleracea]
Bo8g028850	6.51352	6.07367	6.31211	18.8708	17.8291	18.7446	1.82e-54	1.54934	up	bHLH-MYC and R2R3-MYB transcription factors N-terminal	Transcription factor MYC2 OS=Arabidopsis thaliana OX=3702 GN=MYC2 PE=1 SV=2	PREDICTED: transcription factor MYC2-like [Brassica oleracea var. oleracea]
Bo8g090640	9.94096	7.62398	9.15303	2.2513	2.65225	2.69134	1.12e-10	-1.71238	down	--	--	PREDICTED: transcription factor bHLH93 [Brassica oleracea var. oleracea]
Bo5g086990	5.83829	5.82737	3.96818	24.5328	27.5366	29.5183	9.07e-85	2.3671	up	bHLH-MYC and R2R3-MYB transcription factors N-terminal	Transcription factor MYC2 OS=Arabidopsis thaliana OX=3702 GN=MYC2 PE=1 SV=2	PREDICTED: transcription factor MYC2 [Brassica oleracea var. oleracea]
Bo1g016710	7.38528	5.25188	5.98779	1.56896	1.35652	1.39353	1.74e-20	-2.01915	down	--	Transcription factor bHLH68 OS=Arabidopsis thaliana OX=3702 GN=BHLH68 PE=1 SV=2	PREDICTED: transcription factor bHLH68-like isoform X1 [Brassica oleracea var. oleracea]
Brassica_oleracea_newGene_2747	9.3449	6.28171	7.94925	0	0	0	2.75e-49	-6.88117	down	--	--	PREDICTED: LOW QUALITY PROTEIN: transcription factor bHLH47-like [Brassica oleracea var. oleracea]
Bo3g066660	4.71661	4.3162	3.83037	0.372372	0	0.543724	3.7e-06	-2.58355	down	--	Transcription factor bHLH74 OS=Arabidopsis thaliana OX=3702 GN=BHLH74 PE=1 SV=1	hypothetical protein F2Q69_00003492 [Brassica cretica]
Bo1g108780	0.791775	1.56011	0.989697	0.087902	0.049005	0	3.01e-10	-3.21888	down	Helix-loop-helix DNA-binding domain	Transcription factor bHLH123 OS=Arabidopsis thaliana OX=3702 GN=BHLH123 PE=1 SV=1	PREDICTED: transcription factor bHLH123-like isoform X1 [Brassica oleracea var. oleracea]
Bo7g075820	5.56458	4.45833	6.19603	0.768929	1.23224	1.33801	1.66e-13	-2.11691	down	Helix-loop-helix DNA-binding domain	Transcription factor bHLH28 OS=Arabidopsis thaliana OX=3702 GN=BHLH28 PE=2 SV=1	PREDICTED: transcription factor bHLH28-like [Brassica oleracea var. oleracea]
Bo9g041010	4.95107	3.80743	3.07709	0.723896	0.491579	0.71021	1.47e-15	-2.4027	down	--	Transcription factor bHLH112 OS=Arabidopsis thaliana OX=3702 GN=BHLH112 PE=1 SV=1	PREDICTED: transcription factor bHLH112-like isoform X3 [Brassica oleracea var. oleracea]
Bo3g076150	1.98116	1.61496	1.58837	0.828292	0.079786	0.382421	0.000245621	-1.65926	down	--	Transcription factor bHLH123 OS=Arabidopsis thaliana OX=3702 GN=BHLH123 PE=1 SV=1	PREDICTED: transcription factor bHLH123-like isoform X1 [Brassica oleracea var. oleracea]
Bo1g014450	1.96896	3.06079	2.62723	1.06457	0.419383	0.660086	0.00114403	-1.50095	down	--	Transcription factor bHLH146 OS=Arabidopsis thaliana OX=3702 GN=BHLH146 PE=2 SV=1	PREDICTED: uncharacterized protein At4g30180 [Brassica oleracea var. oleracea]
Bo3g004500	1.14047	1.70099	1.32118	0	0	0	1.24e-14	-4.31256	down	Myb-like DNA-binding domain	Transcription factor MYB29 OS=Arabidopsis thaliana OX=3702 GN=MYB29 PE=1 SV=1	PREDICTED: transcription factor MYB29-like [Brassica oleracea var. oleracea]
Bo5g076530	17.1003	16.4585	14.8423	3.75434	3.79758	3.49331	2.8e-51	-2.08977	down	--	Telomere repeat-binding factor 1 OS=Arabidopsis thaliana OX=3702 GN=TRB1 PE=1 SV=1	BnaC05g26390D [Brassica napus]
Bo7g080730	7.84636	9.15792	8.96481	2.7162	2.47344	2.46798	2.02e-24	-1.71644	down	Myb-like DNA-binding domain	Transcription factor MYB88 OS=Arabidopsis thaliana OX=3702 GN=MYB88 PE=1 SV=1	PREDICTED: myb-like protein Q [Brassica oleracea var. oleracea]
Bo4g176030	0	0.21428	0.506325	2.7469	2.93607	2.51911	1.31e-09	2.80617	up	Myb-like DNA-binding domain	Transcription factor MYB14 OS=Arabidopsis thaliana OX=3702 GN=MYB14 PE=2 SV=1	unnamed protein product [Brassica oleracea]
Bo9g176900	14.8131	13.8824	13.5982	2.51362	2.72852	2.24926	1.12e-41	-2.42486	down	Myb-like DNA-binding domain	Transcription factor DIVARICATA OS=Antirrhinum majus OX=4151 GN=DIVARICATA PE=2 SV=1	PREDICTED: transcription factor DIVARICATA [Brassica oleracea var. oleracea]
Bo9g164230	4.08097	4.0657	2.30409	12.1555	8.03194	7.41386	1.74e-08	1.35511	up	Myb-like DNA-binding domain	Transcription factor MYB16 OS=Arabidopsis thaliana OX=3702 GN=MYB16 PE=2 SV=1	PREDICTED: myb-related protein Hv1 [Brassica oleracea var. oleracea]
Bo2g136560	2.16627	2.56643	1.54973	0.68693	1.33079	0.85758	0.00176572	-1.03193	down	Myb-like DNA-binding domain	Transcription factor MYB88 OS=Arabidopsis thaliana OX=3702 GN=MYB88 PE=1 SV=1	PREDICTED: myb-related protein 3R-1 [Brassica oleracea var. oleracea]
Bo7g093250	2.47483	2.17818	1.27476	8.92178	9.39712	8.28647	2.69e-31	2.12546	up	Myb/SANT-like DNA-binding domain	Trihelix transcription factor GTL2 OS=Arabidopsis thaliana OX=3702 GN=At5g28300 PE=2 SV=1	PREDICTED: trihelix transcription factor GTL2-like [Brassica oleracea var. oleracea]
Bo1g082480	5.14643	5.7589	5.2366	21.3083	26.7268	25.9475	5.04e-58	2.17177	up	Myb-like DNA-binding domain	Transcription factor MYB77 OS=Arabidopsis thaliana OX=3702 GN=MYB77 PE=1 SV=1	transcription factor MYB44-like [Brassica napus]
Bo1g005570	102.046	86.1309	90.1258	8.10141	5.21359	7.59954	8.78e-105	-3.64274	down	Myb-like DNA-binding domain	Protein RADIALIS-like 3 OS=Arabidopsis thaliana OX=3702 GN=RL3 PE=2 SV=1	PREDICTED: protein RADIALIS-like 3 [Brassica oleracea var. oleracea]
Bo5g065920	0.647749	1.08274	0.671801	0.038007	0.144071	0.145739	4.91e-05	-2.15179	down	Myb/SANT-like DNA-binding domain	--	PREDICTED: uncharacterized protein LOC106293323 isoform X1 [Brassica oleracea var. oleracea]
Bo6g112670	90.9028	88.5036	84.2106	8.76335	10.0102	10.6065	2.81e-208	-3.12987	down	Myb-like DNA-binding domain	Myb-related protein 308 OS=Antirrhinum majus OX=4151 GN=MYB308 PE=2 SV=1	PREDICTED: myb-related protein 308 [Brassica oleracea var. oleracea]
Bo00626s040	0	0	0	13.3736	12.1196	12.0216	2.88e-34	6.00349	up	Myb/SANT-like DNA-binding domain	--	PREDICTED: uncharacterized protein LOC106319804 [Brassica oleracea var. oleracea]
Bo7g084470	12.7444	15.0683	16.5259	6.3933	6.56484	6.09436	9.69e-11	-1.18195	down	Gamma-butyrobetaine hydroxylase-like, N-terminal	--	unnamed protein product [Brassica oleracea]
Bo5g025790	3.82769	3.77785	3.53221	1.15068	0.387439	0.343265	2.79e-09	-2.24823	down	Myb-like DNA-binding domain	Transcription factor MYB41 OS=Arabidopsis thaliana OX=3702 GN=MYB41 PE=1 SV=1	PREDICTED: transcription repressor MYB6-like isoform X1 [Brassica oleracea var. oleracea]
Bo6g033010	5.74345	6.49237	5.30954	1.48501	1.41545	1.35927	7.3e-22	-1.97039	down	Myb/SANT-like DNA-binding domain	Trihelix transcription factor ASIL1 OS=Arabidopsis thaliana OX=3702 GN=ASIL1 PE=1 SV=1	BnaC06g06860D [Brassica napus]
Bo7g116360	4.74977	6.39526	6.99411	20.1669	19.0559	18.7928	2.19e-33	1.65665	up	--	--	PREDICTED: myb-like protein X [Brassica oleracea var. oleracea]
Bo2g012520	9.72432	6.66297	8.87069	22.3133	23.156	25.3632	3.58e-28	1.4772	up	Myb-like DNA-binding domain	Transcription factor MYB16 OS=Arabidopsis thaliana OX=3702 GN=MYB16 PE=2 SV=1	unnamed protein product [Brassica oleracea]
Bo9g044230	4.77254	5.6742	3.90396	0.501323	0.608861	0.427547	7.66e-25	-2.97769	down	bHLH-MYC and R2R3-MYB transcription factors N-terminal	Protein RICE SALT SENSITIVE 3 OS=Oryza sativa subsp. japonica OX=39947 GN=RSS3 PE=1 SV=1	protein RICE SALT SENSITIVE 3-like [Brassica napus]
Brassica_oleracea_newGene_3052	2.26705	2.58736	3.08191	1.31075	0.893152	1.10648	6.74e-05	-1.14269	down	MYB-CC type transfactor, LHEQLE motif	Myb-related protein 2 OS=Arabidopsis thaliana OX=3702 GN=MYR2 PE=1 SV=1	PREDICTED: two-component response regulator ARR18 isoform X2 [Brassica oleracea var. oleracea]
Bo8g071580	3.21671	2.73758	2.11231	1.07255	0.094835	0.622836	0.00013996	-1.7668	down	Myb-like DNA-binding domain	Transcription factor MYB3 OS=Arabidopsis thaliana OX=3702 GN=MYB3 PE=1 SV=1	unnamed protein product [Brassica oleracea]
Bo00835s060	7.39616	5.10043	6.54138	3.02862	2.80327	2.95216	1.48e-05	-1.05577	down	Myb-like DNA-binding domain	Transcription factor MYB75 OS=Arabidopsis thaliana OX=3702 GN=MYB75 PE=1 SV=1	PREDICTED: transcription factor MYB114-like [Brassica oleracea var. oleracea]
Bo9g177390	49.0976	50.6042	50.6121	18.9726	19.0136	21.1203	1.93e-47	-1.33158	down	Myb-like DNA-binding domain	Transcription factor MYBC1 OS=Arabidopsis thaliana OX=3702 GN=MYBC1 PE=1 SV=1	PREDICTED: transcription factor PCL1-like [Brassica oleracea var. oleracea]
Bo5g093380	51.387	49	49.1625	23.4903	18.3305	19.6292	1.99e-41	-1.2653	down	Myb/SANT-like DNA-binding domain	--	uncharacterized protein LOC106397834 [Brassica napus]
Bo9g086910	5.2105	4.97476	5.368	14.9459	12.5059	14.232	1.21e-29	1.41417	up	bHLH-MYC and R2R3-MYB transcription factors N-terminal	Transcription factor TT8 OS=Arabidopsis thaliana OX=3702 GN=TT8 PE=1 SV=2	PREDICTED: transcription factor TT8 [Brassica oleracea var. oleracea]
Bo4g151060	8.94083	7.82837	8.78595	18.9543	19.6457	18.8671	3e-36	1.16995	up	--	--	PREDICTED: myb-like protein X [Brassica oleracea var. oleracea]
Bo4g029810	6.61795	4.87789	5.82568	1.77904	0.94525	0.750375	2.75e-13	-2.14136	down	Myb-like DNA-binding domain	Transcription factor DIVARICATA OS=Antirrhinum majus OX=4151 GN=DIVARICATA PE=2 SV=1	PREDICTED: transcription factor DIVARICATA [Brassica oleracea var. oleracea]
Bo9g135730	2.37039	3.62329	3.56483	10.8812	12.2456	10.3474	5.61e-19	1.75389	up	Myb-like DNA-binding domain	Transcription factor DIVARICATA OS=Antirrhinum majus OX=4151 GN=DIVARICATA PE=2 SV=1	PREDICTED: transcription factor DIVARICATA [Brassica oleracea var. oleracea]
Bo6g097180	8.79685	13.2689	11.6135	0.483771	0	0.200597	1.28e-05	-2.72804	down	Myb-like DNA-binding domain	Transcription factor MYB62 OS=Arabidopsis thaliana OX=3702 GN=MYB62 PE=2 SV=1	PREDICTED: transcription factor MYB21-like isoform X1 [Brassica oleracea var. oleracea]
Bo9g008700	2.41691	3.56546	2.44478	5.26941	5.69634	7.37745	3.44e-06	1.0826	up	Myb-like DNA-binding domain	Transcription factor MYB30 OS=Arabidopsis thaliana OX=3702 GN=MYB30 PE=1 SV=1	PREDICTED: myb-related protein 306-like [Brassica oleracea var. oleracea]
Bo8g037890	0	0	0	6.0069	5.15222	7.52699	2.83e-39	6.32719	up	Myb/SANT-like DNA-binding domain	Uncharacterized protein At2g29880 OS=Arabidopsis thaliana OX=3702 GN=At2g29880 PE=2 SV=1	uncharacterized protein At2g29880 isoform X2 [Brassica rapa]
Bo7g113230	4.47124	5.05584	4.81144	2.28722	2.16561	1.59862	1.76e-07	-1.18996	down	MYB-CC type transfactor, LHEQLE motif	Protein PHOSPHATE STARVATION RESPONSE 1 OS=Arabidopsis thaliana OX=3702 GN=PHR1 PE=1 SV=1	PREDICTED: protein PHR1-LIKE 1-like [Brassica oleracea var. oleracea]
Bo7g119670	0.252427	0.325396	0.369982	5.9205	5.40615	7.19783	2.69e-34	3.88239	up	Myb-like DNA-binding domain	Transcription repressor MYB4 OS=Arabidopsis thaliana OX=3702 GN=MYB4 PE=1 SV=1	PREDICTED: transcription repressor MYB4 [Brassica oleracea var. oleracea]
Bo1g070860	2.13007	1.92991	2.85067	8.21915	11.0476	10.5353	2.72e-22	2.03562	up	Myb-like DNA-binding domain	Transcription factor LUX OS=Arabidopsis thaliana OX=3702 GN=LUX PE=1 SV=1	PREDICTED: transcription factor LUX-like [Brassica oleracea var. oleracea]
Bo4g176020	0	0.088477	0.3521	3.88539	3.41539	3.39152	1.42e-17	3.71752	up	Myb-like DNA-binding domain	Transcription factor MYB14 OS=Arabidopsis thaliana OX=3702 GN=MYB14 PE=2 SV=1	PREDICTED: myb-related protein Myb4-like [Brassica oleracea var. oleracea]
