# Supplementary material for: Integrated metabolome and transcriptome analyses reveal the role of BoGSTF12 in anthocyanin accumulation in Chinese kale (Brassica oleracea var. alboglabra)
Source: BMC Plant Biol. 2024 Apr 25;24:335. doi: 10.1186/s12870-024-05016-5 (PMC11044404; doi:10.1186/s12870-024-05016-5)
Supplement: Supplementary file 10 — Supplementary Material 10: Table S10: Correlation analysis between DEGs and metabolites [file 12870_2024_5016_MOESM10_ESM.xlsx]

## Sheet: Sheet1
Gene name	Gene ID	Compounds	Metabolite class	gene-metabolite correlation (R2)	pvalue
PAL	Bo5g137560	Cyanidin-3,5-O-diglucoside (Cyanin)	Anthocyanin	0.828837	0.00142015
		Cyanidin-3-O-(6''-O-p-hydroxybenzoyl)sophoroside-5-O-glucoside	Anthocyanin	0.840893	3.89188e-05
		Cyanidin-3-O-(6''-O-feruloyl)sophoroside-5-O-Glucoside	Anthocyanin	0.838287	0.000313848
PAL	Bo8g082620	Cyanidin-3,5-O-diglucoside (Cyanin)	Anthocyanin	0.856055	0.000122065
		Cyanidin-3-O-(6''-O-p-hydroxybenzoyl)sophoroside-5-O-glucoside	Anthocyanin	0.829513	0.00151019
		Cyanidin-3-O-(6''-O-feruloyl)sophoroside-5-O-Glucoside	Anthocyanin	0.872439	0.000581653
PAL	Bo4g030910	Cyanidin-3,5-O-diglucoside (Cyanin)	Anthocyanin	0.823517	0.000164343
		Cyanidin-3-O-(6''-O-p-hydroxybenzoyl)sophoroside-5-O-glucoside	Anthocyanin	0.852997	9.3461e-07
		Cyanidin-3-O-(6''-O-feruloyl)sophoroside-5-O-Glucoside	Anthocyanin	0.810206	0.000950101
C4H	Bo3g024650	Cyanidin-3,5-O-diglucoside (Cyanin)	Anthocyanin	0.819482	5.76615e-06
		Cyanidin-3-O-(6''-O-p-hydroxybenzoyl)sophoroside-5-O-glucoside	Anthocyanin	0.853127	0.00100643
		Cyanidin-3-O-(6''-O-feruloyl)sophoroside-5-O-Glucoside	Anthocyanin	0.828872	5.38873e-05
C4H	Bo4g173080	Cyanidin-3,5-O-diglucoside (Cyanin)	Anthocyanin	0.917164	0.000823686
		Cyanidin-3-O-(6''-O-p-hydroxybenzoyl)sophoroside-5-O-glucoside	Anthocyanin	0.810052	0.000479294
		Cyanidin-3-O-(6''-O-feruloyl)sophoroside-5-O-Glucoside	Anthocyanin	0.818071	0.000968394
4CL	Bo5g102340	Cyanidin-3,5-O-diglucoside (Cyanin)	Anthocyanin	0.814095	1.09782e-05
		Cyanidin-3-O-(6''-O-p-hydroxybenzoyl)sophoroside-5-O-glucoside	Anthocyanin	0.826091	0.00108336
		Cyanidin-3-O-(6''-O-feruloyl)sophoroside-5-O-Glucoside	Anthocyanin	0.825798	4.48401e-06
4CL	Bo5g103450	Cyanidin-3,5-O-diglucoside (Cyanin)	Anthocyanin	0.814752	0.000929008
		Cyanidin-3-O-(6''-O-p-hydroxybenzoyl)sophoroside-5-O-glucoside	Anthocyanin	0.814127	7.42708e-05
		Cyanidin-3-O-(6''-O-feruloyl)sophoroside-5-O-Glucoside	Anthocyanin	0.832558	0.000816228
4CL	Bo6g099190	Cyanidin-3,5-O-diglucoside (Cyanin)	Anthocyanin	0.827856	0.000946243
		Cyanidin-3-O-(6''-O-p-hydroxybenzoyl)sophoroside-5-O-glucoside	Anthocyanin	0.833744	0.000831173
		Cyanidin-3-O-(6''-O-feruloyl)sophoroside-5-O-Glucoside	Anthocyanin	0.844341	0.00073734
CHS	Bo9g166290	Cyanidin-3,5-O-diglucoside (Cyanin)	Anthocyanin	0.812154	4.18212e-05
		Cyanidin-3-O-(6''-O-p-hydroxybenzoyl)sophoroside-5-O-glucoside	Anthocyanin	0.809712	0.000424667
		Cyanidin-3-O-(6''-O-feruloyl)sophoroside-5-O-Glucoside	Anthocyanin	0.80429	0.000728288
CHS	Brassica_oleracea_newGene_7961	Cyanidin-3,5-O-diglucoside (Cyanin)	Anthocyanin	0.833499	0.00139719
		Cyanidin-3-O-(6''-O-p-hydroxybenzoyl)sophoroside-5-O-glucoside	Anthocyanin	0.815753	0.00111059
		Cyanidin-3-O-(6''-O-feruloyl)sophoroside-5-O-Glucoside	Anthocyanin	0.93391	0.00130812
CHS	Bo3g009440	Cyanidin-3,5-O-diglucoside (Cyanin)	Anthocyanin	0.811074	0.00154171
		Cyanidin-3-O-(6''-O-p-hydroxybenzoyl)sophoroside-5-O-glucoside	Anthocyanin	0.818119	0.000323078
		Cyanidin-3-O-(6''-O-feruloyl)sophoroside-5-O-Glucoside	Anthocyanin	0.811123	0.000185876
CH1	Bo9g177250	Cyanidin-3,5-O-diglucoside (Cyanin)	Anthocyanin	0.809518	0.0016168
		Cyanidin-3-O-(6''-O-p-hydroxybenzoyl)sophoroside-5-O-glucoside	Anthocyanin	0.870996	0.00101194
		Cyanidin-3-O-(6''-O-feruloyl)sophoroside-5-O-Glucoside	Anthocyanin	0.866928	0.000261727
FLS	Bo2g017790	Cyanidin-3,5-O-diglucoside (Cyanin)	Anthocyanin	0.810013	0.00073734
		Cyanidin-3-O-(6''-O-p-hydroxybenzoyl)sophoroside-5-O-glucoside	Anthocyanin	0.866186	4.18212e-05
		Cyanidin-3-O-(6''-O-feruloyl)sophoroside-5-O-Glucoside	Anthocyanin	0.860901	0.000424667
FLS	Bo02353s010	Cyanidin-3,5-O-diglucoside (Cyanin)	Anthocyanin	0.935961	0.000728288
		Cyanidin-3-O-(6''-O-p-hydroxybenzoyl)sophoroside-5-O-glucoside	Anthocyanin	0.877727	0.00139719
		Cyanidin-3-O-(6''-O-feruloyl)sophoroside-5-O-Glucoside	Anthocyanin	0.897112	0.00111059
F3H	Bo8g081770	Cyanidin-3,5-O-diglucoside (Cyanin)	Anthocyanin	0.859889	0.000334502
		Cyanidin-3-O-(6''-O-p-hydroxybenzoyl)sophoroside-5-O-glucoside	Anthocyanin	0.880026	0.000159516
		Cyanidin-3-O-(6''-O-feruloyl)sophoroside-5-O-Glucoside	Anthocyanin	0.929827	1.19018e-05
F3'H	Bo9g174880	Cyanidin-3,5-O-diglucoside (Cyanin)	Anthocyanin	0.874958	0.000194445
		Cyanidin-3-O-(6''-O-p-hydroxybenzoyl)sophoroside-5-O-glucoside	Anthocyanin	0.903666	5.54764e-05
		Cyanidin-3-O-(6''-O-feruloyl)sophoroside-5-O-Glucoside	Anthocyanin	0.880963	0.000153636
F3'H	Bo9g174900	Cyanidin-3,5-O-diglucoside (Cyanin)	Anthocyanin	0.889736	0.000106386
		Cyanidin-3-O-(6''-O-p-hydroxybenzoyl)sophoroside-5-O-glucoside	Anthocyanin	0.928525	1.30189e-05
		Cyanidin-3-O-(6''-O-feruloyl)sophoroside-5-O-Glucoside	Anthocyanin	0.916818	2.72412e-05
DFR	Bo9g058630	Cyanidin-3,5-O-diglucoside (Cyanin)	Anthocyanin	0.926311	1.5107e-05
		Cyanidin-3-O-(6''-O-p-hydroxybenzoyl)sophoroside-5-O-glucoside	Anthocyanin	0.866243	0.000268211
		Cyanidin-3-O-(6''-O-feruloyl)sophoroside-5-O-Glucoside	Anthocyanin	0.844128	0.00055437
ANS	Bo7g108300	Cyanidin-3,5-O-diglucoside (Cyanin)	Anthocyanin	0.836367	0.000697156
		Cyanidin-3-O-(6''-O-p-hydroxybenzoyl)sophoroside-5-O-glucoside	Anthocyanin	0.806995	0.000647067
		Cyanidin-3-O-(6''-O-feruloyl)sophoroside-5-O-Glucoside	Anthocyanin	0.842534	0.000779615
ANS	Bo3g003410	Cyanidin-3,5-O-diglucoside (Cyanin)	Anthocyanin	0.879277	5.03385e-05
		Cyanidin-3-O-(6''-O-p-hydroxybenzoyl)sophoroside-5-O-glucoside	Anthocyanin	0.822125	0.000869738
		Cyanidin-3-O-(6''-O-feruloyl)sophoroside-5-O-Glucoside	Anthocyanin	0.917332	0.000645961
ANS	Bo1g031790	Cyanidin-3,5-O-diglucoside (Cyanin)	Anthocyanin	0.850419	0.000936843
		Cyanidin-3-O-(6''-O-p-hydroxybenzoyl)sophoroside-5-O-glucoside	Anthocyanin	0.982856	1.13337e-08
		Cyanidin-3-O-(6''-O-feruloyl)sophoroside-5-O-Glucoside	Anthocyanin	0.852184	0.000431279
UFGT	Bo8g036810	Cyanidin-3,5-O-diglucoside (Cyanin)	Anthocyanin	0.872173	0.000216038
		Cyanidin-3-O-(6''-O-p-hydroxybenzoyl)sophoroside-5-O-glucoside	Anthocyanin	0.843161	0.000570803
		Cyanidin-3-O-(6''-O-feruloyl)sophoroside-5-O-Glucoside	Anthocyanin	0.868166	0.000250322
UFGT	Bo9g113880	Cyanidin-3,5-O-diglucoside (Cyanin)	Anthocyanin	0.846479	0.00051806
		Cyanidin-3-O-(6''-O-p-hydroxybenzoyl)sophoroside-5-O-glucoside	Anthocyanin	0.917892	0.000377514
		Cyanidin-3-O-(6''-O-feruloyl)sophoroside-5-O-Glucoside	Anthocyanin	0.833742	5.43974e-05
GSTF12	Bo9g161480	Cyanidin-3,5-O-diglucoside (Cyanin)	Anthocyanin	0.928525	6.14667e-05
		Cyanidin-3-O-(6''-O-p-hydroxybenzoyl)sophoroside-5-O-glucoside	Anthocyanin	0.916818	8.61654e-05
		Cyanidin-3-O-(6''-O-feruloyl)sophoroside-5-O-Glucoside	Anthocyanin	0.972058	0.00026349
GSTF12	Bo2g013490	Cyanidin-3,5-O-diglucoside (Cyanin)	Anthocyanin	0.865412	0.00140883
		Cyanidin-3-O-(6''-O-p-hydroxybenzoyl)sophoroside-5-O-glucoside	Anthocyanin	0.885311	0.00117152
		Cyanidin-3-O-(6''-O-feruloyl)sophoroside-5-O-Glucoside	Anthocyanin	0.892197	0.00103349
